# Supplementary material for: Diagnostic yield and clinical impact of chromosomal microarray analysis in autism spectrum disorder
Source: Mol Genet Genomic Med. 2023 Apr 25;11(8):e2182. doi: 10.1002/mgg3.2182 (PMC10422062; doi:10.1002/mgg3.2182)
Supplement: Supplementary file 1 — Table S1. [file MGG3-11-e2182-s001.xlsx]

## Sheet: CNV list
										Transmission		ACMG scores
										mat - maternal		1-Benign
										pat - paterna		2-Uncertain clinical significance; likely benign:
										dn - de novo		3-Uncertain clinical significance (no subclassification)
												4-Uncertain clinical significance - likely pathogenic
												5-Pathogenic
	ID	Coordinates (GRCh37/hg19)	Chromosome	Band	Start	End	Dimension (Kb)	Dup/Del	DGV	Transmission	Genes (*OMIM n.)	ACMG score	Similar on Decipher	Identical on Decipher
	1	chr22:17068186-17290334	22	q11.1	17068186	17290334	222148	Dup	Common	mat	CCT8L2, psiTPTE22, XKR3 (* 611674)	3	no	no
	2	chr6:162669371-163082662	6	q26	162669371	163082662	413291	Dup	Common	mat	PARK2 (* 602544)	3	yes	no
	3	chr20:62353651-62555195	20	q13.33	62353651	62555195	201544	Dup	Rare	pat	ZGPAT (* 619577), LIME1 (* 609809), SLC2A4RG (* 609493), ZBTB46 (* 614639), C20orf135, TPD52L2 (* 603747), DNAJC5 (* 611203), MIR941-1, MIR941-2, MIR941-3	2	no	no
	5	chr10:135254039-135377532	10	q26.3	135254039	135377532	123493	Dup	Common	pat	LOC619207, CYP2E1 (* 124040), SYCE1 (* 611486)	2	yes	no
	6	chr9:39101349-43836428	9	p13.1-p11.2	39101349	43836428	4735079	Del	Rare	mat	CNTNAP3 (* 610517), FAM75A2, FAM75A1, LOC653501, ZNF658B, FAM74A1, FAM75A3, FAM74A3, ZNF658 (* 616290), FAM75A5, FAM75A7 (* 616584), MGC21881, KGFLP2, ANKRD20A2, ANKRD20A3, FAM95B1, FOXD4L2, FOXD4L4 (* 611085), AQP7P3, LOC642929, FAM75A6	4	no	no
	9	chr6:88285168-88299313	6	q15	88285168	88299313	14145	Dup	Rare	dn	RARS2 (* 611524)	2	no	no
	10	chr22:19702774-19752605	22	q11.21	19702774	19752605	49831	Del	Common	dn	SEPT5 (* 602724), GP1BB (* 138720), TBX1 (* 602054)	5	no	no
	11	chr1:104107530-104124994	1	p21.1	104107530	104124994	17464	Del	Common	pat	AMY2B (* 104660), LOC648740	1	no	no
	12	chr15:20481702-22834164	15	q11.1-q11.2	20481702	22834164	2352462	Del	Common	dn	GOLGA6L6, GOLGA8C, BCL8, POTEB (* 608912), NF1P1 (*613113), LOC646214, CXADRP2, LOC727924, OR4M2, OR4N4, OR4N3P, GOLGA8D, GOLGA6L1, TUBGCP5 (* 608147)	3	yes	no
	13	chr10:68056989-68201703	10	q21.3	68056989	68201703	144714	Del	Common	mat	CTNNA3 (* 607667)	3	no	no
	14	chr10:68056989-68201703	10	q21.3	68056989	68201703	144714	Del	Common	mat	CTNNA3 (* 607667)	3	no	no
	15	chrX:149515667-150256760	X	q28	149515667	150256760	741093	Dup	Rare	mat	MAMLD1 (* 300120), MTM1 (* 300415), MTMR1 (* 300171), CD99L2 (* 300846), HMGB3 (* 300193)	4	no	no
	16	chr3:60741653-60817551	3	p14.2	60741653	60817551	75898	Del	Rare	pat	FHIT (* 601153)	3	no	no
	17	chr22:17153988-17570866	22	q11.1	17153988	17570866	416878	Dup	Rare	pat	XKR3 (* 611674), HSFYP1, GAB4, CECR7, IL17RA (* 605461)	2	yes	no
	18	chr16:14762239-15102007	16	p13.12-p13.11	14762239	15102007	339768	Dup	Rare	dn	BFAR (* 619516), PLA2G10 (* 603603), ABCC6P2, NOMO1 (* 609157), NPIP (* 606406), PDXDC1 (* 614244)	3	no	yes
	19	chr17:27295821-27456674	17	q11.2	56397190	56425954	28764	Dup	Rare	pat	BZRAP1 (* 610764), MIR142 (* 615657), SUPT4H1 (* 603555)	3	no	no
	20	chr8:39237438-39374789	8	p11.22	39237438	39374789	137351	Del	Common	pat	ADAM5P, ADAM3A	1	yes	yes
	21	chr22:22323105-22556733	22	q11.22	22323105	22556733	233628	Dup	Common	pat	TOP3B (* 603582)	3	yes	yes
	22	chr10:47074802-47702587	10	q11.22	47074802	47702587	627785	Dup	Common	mat	FAM21C, AGAP4, PTPN20B, PTPN20A, BMS1P5, BMS1P1, FAM35B, SYT15 (* 608081), GPRIN2 (* 611240), PPYR1 (* 601790), LOC728643, ANXA8 (* 602396), ANXA8L1, FAM25B, FAM25C, FAM25G, LOC642826, FAM35B2, ANTXRL	2	yes	no
	23	chr2:126857280-127029805	2	q14.3	126857280	127029805	172525	Del	Rare	pat	-	1	yes	no
	24	chr14:79463799-79511361	14	q24.3	79463799	79511361	47562	Del	Rare	pat	NRXN3 (* 600567)	4	no	no
	27	chr7:111009376-111066795	7	q31.1	111009376	111066795	57419	Del	Common	pat	IMMP2L (* 605977)	2	no	no
	28	chr1:104107530-104211056	1	p21.1	104107530	104211056	103526	Del	Common	mat	AMY2B (* 104660), LOC648740, AMY2A (* 104650), AMY1A (* 104700), AMY1C (* 104702), AMY1B (* 104701)	1	yes	no
	32	chr10:135254039-135377532	10	q26.3	135254039	135377532	123493	Dup	Common	pat	LOC619207, CYP2E1 (* 124040), SYCE1 (* 611486)	1	yes	no
	33	chr1:104107530-104124994	1	p21.1	104107530	104124994	17464	Del	Common	pat	AMY2B (* 104660), LOC648740	1	no	no
	34	chr1:104107530-104211056	1	p21.1	104107530	104211056	103526	Del	Common	both	AMY2B (* 104660), LOC648740, AMY2A (* 104650), AMY1A (* 104700), AMY1C (* 104702), AMY1B (* 104701)	1	yes	no
	36	chr10:68394411-68467599	10	q21.3	68394411	68467599	73188	Del	Common	mat	CTNNA3 (* 607667)	3	yes	no
	38	chr18:37211422-37302164	18	q12.3	37211422	37302164	90742	Del	Rare	dn	LOC647946	2	no	no
	40	chr15:34735949-34806953	15	q14	34735949	34806953	71004	Del	Common	dn	-	1	no	no
	41	chr19:20511930-20594719	19	p11.23	20511930	20594719	82789	Dup	Common	mat	ZNF826	1	no	no
	43	chr2:61692573-61777447	2	p15	61692573	61777447	84874	Del	Rare	dn	USP34, (* 615295), XPO1 (* 602559)	4	no	no
	44	chr11:33032652-33488762	11	p13	33032652	33488762	456110	Dup	Common	dn	DEPDC7 (* 612294), TCP11L1, LOC283267, CSTF3 (* 600367), HIPK3 (* 604424)	2	yes	no
	46	chr5:179956307-180696806	5	q35.3	179956307	180696806	740499	Del	Rare	dn	CNOT6 (* 608951), SCGB3A1 (* 606500), FLT4 (* 136352), OR2Y1, MGAT1 (* 160995), LOC729678, ZFP62 (* 610281), BTNL8 (* 615606), BTNL3 (* 606192), BTNL9, OR2V2, TRIM7 (* 609315.), TRIM41 (* 610530), GNB2L1, SNORD96A, SNORD95, TRIM52 (* 619265)	3	yes	no
	48	chr5:68849594-70369959	5	q13.2	68849594	70369959	1520365	Del	Common	dn	OCLN (* 602876), GTF2H2C, GTF2H2D, LOC100272216, GUSBP3, SERF1A (* 603011), SERF1B, SMN1 (* 600354), SMN2 (* 601627), LOC100170939, LOC653391, GTF2H2B, NAIP (* 600355), GTF2H2 (* 601748)	1	no	no
	49	chr3:142234238-142294543	3	q23	142234238	142294543	60305	Dup	Rare	dn	ATR (* 601215)	3	no	no
	52	chr3:138027470-138869527	3	p21.31	138027470	138869527	842057	Dup	Rare	mat	TXNDC6 (* 618584), MRAS (* 608435), ESYT3 (* 616692), CEP70 (* 614310), FAIM (* 617535), PIK3CB (* 602925), FOXL2 (* 605597), C3orf72, PRR23A, PRR23B, PRR23C, BPESC1 (* 618995)	3	yes	no
	54	chr16:31559316-34803807	16	p11.2-p11.1	31559316	34803807	3244491	Dup	Rare	mat	CSDAP1, C16orf67, ZNF720, ZNF267, HERC2P4, TP53TG3B, TP53TG3, SLC6A10P, MIR1826, UBE2MP1, LOC283914, LOC146481	1	no	no
	59	chr9:17270655-17357754	9	p22.2	17270655	17357754	87099	Del	Common	mat	CNTLN (* 611870)	1	no	yes
	61	chrX:34598213-34645318	X	p12.1	34598213	34645318	47105	Dup	Rare	mat	TMEM47 (* 300698)	3	no	yes
	62	chr1:226054031-226085760	1	q42.12	226054031	226085760	31729	Dup	Rare	pat	TMEM63A (* 618685), LEFTY1 (* 603037)	2	no	no
	64	chr7:110895096-111092490	7	q31.1	110895096	111092490	197394	Del	Common	pat	IMMP2L (* 605977)	2	no	no
	65	chr7:110895096-111092490	7	q31.1	110895096	111092490	197394	Del	Common	pat	IMMP2L (* 605977)	2	no	no
	69	chr10:68427754-68558659	10	q21.3	68427754	68558659	130905	Del	Common	mat	CTNNA3 (* 607667)	3	no	no
	70	chr4:91351186-91369772	4	q35.1	91351186	91369772	18586	Del	Rare	mat	FAM190A ( * 618934)	2	no	no
	72	chr7:158591696-159075079	7	q36.3	158591696	159075079	483383	Dup	Rare	pat	ESYT2 (* 616691), WDR60 (* 615462), LOC154822, VIPR2 (* 601970)	3	yes	no
	73	chr7:158591696-159075079	7	q36.3	158591696	159075079	483383	Dup	Rare	pat	ESYT2 (* 616691), WDR60 (* 615462), LOC154822, VIPR2 (* 601970)	3	yes	no
	75	chr7:8504093-8567274	7	p21.3	8504093	8567274	63181	Del	Rare	mat	NXPH1 (* 604639)	2	no	no
	77	chrX:11666440-12062941	X	p22.2	11666440	12062941	396501	Dup	Rare	pat	ARHGAP6 (* 300118), MSL3 (* 300609)	3	yes	no
	83	chr2:241359271-241826073	2	q37.3	241359271	241826073	466802	Del	Rare	pat	GPC1 (* 600395), PP14571, MIR149 (* 615209), ANKMY1, DUSP28, RNPEPL1 (* 605287), CAPN10 (* 605286), GPR35 (* 602646), AQP12B, AQP12A (* 609789), KIF1A (* 601255), AGXT (* 604285), C2orf54	3	no	no
	85	chr8:73596927-73635693	8	q21.11	73596927	73635693	38766	Dup	Common	mat	KCNB2 (* 607738)	3	no	no
	86	chr4:93545834-93565226	4	q22.1	93545834	93565226	19392	Dup	Rare	mat	GRID2 (* 602368)	3	no	no
	91	chr12:1950833-1982533	12	p13.33	1950833	1982533	31700	Del	Common	mat	CACNA2D4 (* 608171)	3	no	no
	93	chr2:96003206-96198986	2	q11.1	96003206	96198986	195780	Dup	Rare	pat	KCNIP3 (* 604662), FAHD2A, TRIM43B	3	no	no
	94	chr1:56137547-56259007	1	p32.2	56137547	56259007	121460	Dup	Rare	mat	-	1	no	no
	96	chr15:24406896-24470140	15	q11.2	24406896	24470140	63244	Del	Common	mat	PWRN2 (* 611217)	3	no	no
	98	chr15:23662509-28535051	15	q11.2-q13.1	23662509	28535051	4872542	Dup	Rare	dn	MKRN3 (* 603856), MAGEL2 (* 605283), NDN (* 602117), PWRN2 (* 611217), PWRN1 (* 611215), C15orf2, SNRPN (* 182279), SNURF, SNORD107, PAR-SN, PAR5, SNORD64, SNORD108, SNORD109A, SNORD109B, SNORD116-1 (* 605436), SNORD116-2, SNORD116-3, SNORD116-9, SNORD116-4, SNORD116-7, SNORD116-5, SNORD116-6, SNORD116-8, SNORD116-10, SNORD116-11, SNORD116-12, SNORD116-13, SNORD116- 14, SNORD116-15, SNORD116-16, …	5	yes	yes
	100	chr12:19475175-19575298	12	p12.3	19475175	19575298	100123	Dup	Common	mat	PLEKHA5 (* 607770)	2	no	no
	101	chr20:60078716-60099070	20	q13.33	60078716	60099070	20354	Del	Rare	mat	CDH4 (* 603006)	3	no	no
	103	chr2:51049645-51109749	2	p16.3	51049645	51109749	60104	Del	Common	dn	NRXN1 (* 600565)	3	yes	no
	103	chr2:51049645-51109749	2	p16.3	51049645	51109749	60104	Del	Common	dn	NRXN1 (* 600565)	3	yes	no
	104	chr2:148859745-148894813	2	q23.1	148859745	148894813	35068	Del	Rare	mat	MBD5 (* 611472)	4	no	no
	106	chr2:164447053-164465194	2	q24.3	164447053	164465194	18141	Del	Rare	mat	FIGN (* 605295)	2	no	no
	108	chr17:44171888-44297143	17	q21.31	44171888	44297143	125255	Del	Common	pat	KIAA1267	1	yes	yes
	109	chr20:62893130-62949149	20	q13.33	62893130	62949149	56019	Dup	Common	pat	PCMTD2 (*620077)	4	yes	no
	110	chr9:38676821-45469390	9	p13.1-p11.2	38676821	45469390	6792569	Del	Rare	dn	CNTNAP3 (* 610517), FAM75A2, FAM75A1, LOC653501, ZNF658B, FAM74A1, FAM75A3, FAM74A3, ZNF658 (* 616290), FAM75A5, FAM75A7 (* 616584), MGC21881, KGFLP2, ANKRD20A2, ANKRD20A3, FAM95B1, FOXD4L2, FOXD4L4 (* 611085), AQP7P3, LOC642929, FAM75A6, FAM27C	4	yes	no
	111	chr3:116634752-116666394	3	q13.31	116634752	116666394	31642	Del	Rare	pat	LSAMP (* 603241)	3	no	no
	112	chr:120546301-120608823	1	p12-p11.2	120546301	120608823	62522	Del	Rare	dn	NOTCH2 (* 600275)	3	yes	yes
	113	chr15:43888927-43933733	15	q15.3	43888927	43933733	44806	Del	Common	mat	CKMT1B (* 123290), STRC (* 606440), CATSPER2 (* 607249)	3	yes	no
	114	chr17:63674640-64001791	17	q24.1	63674640	64001791	327151	Del	Rare	mat	CCDC46	1	no	no
	116	chr1:120454176-120612317	1	p11.2	120454176	120612317	158141	Del	Rare	pat	NOTCH2 (* 600275)	3	no	no
	117	chr15:22765628-23085096	15	q11.2	22765628	23085096	319468	Dup	Common	mat	TUBGCP5 (* 608147)*, CYFIP1 (* 606322), NIPA2 (* 608146), NIPA1 (* 608145)	3	yes	yes
	118	chr3:173253431-173278401	3	q26.31	173253431	173278401	24970	Dup	Common	dn	NLGN1 (* 600568)	3	no	yes
	122	chr7:38315240-38393721	7	p14.1	38315240	38393721	78481	Del	Common	dn	TRGC2 (* 615450), TARP, TCRGV, AK096766, TRG-AS1, AK291611, X06773, Y00482	1	no	no
	125	chr13:61858308-62601814	13	q21.2	61858308	62601814	743506	Dup	Rare	mat	PCDH20 (* 614449)	3	yes	no
	126	chr2:35524142-35630953	2	p22.3	35524142	35630953	106811	Del	Common	mat		1	yes	no
	128	chr3:100354612-100428336	3	q12.2	100354612	100428336	73724	Dup	Common	mat	GPR128, TFG (* 602498)	2	yes	no
	129	chr16:78527118-78814385	16	q23.1	78527118	78814385	287267	Del	Rare	mat	WWOX (* 605131)	3	no	no
	130	chr8:15952011-16021744	8	p22	15952011	16021744	69733	Del	Common	mat	MSR1 (* 153622)	3	yes	yes
	131	chr15:37184124-37225939	15	q14	37184124	37225939	41815	Dup	Rare	dn	MEIS2 (* 601740)	2	no	no
	132	chr1:104107530-104155297	1	p21.1	104107530	104155297	47767	Dup	Common	pat	AMY2B (* 104660), ACTG1P4	1	no	no
	134	chr1:196386440-196711149	1	q31.3	196386440	196711149	324709	Dup	Rare	dn	KCNT2 (* 610044), CFH (* 134370)	5	no	no
	135	chr15:32021733-32510863	15	q13.3	32021733	32510863	489130	Dup	Common	pat	CHRNA7 (* 118511)	3	yes	yes
	136	chr4:5788742-5823146	4	p16.2	5788742	5823146	34404	Del	Rare	pat	EVC (* 604831), CRMP1 (* 602462)	4	no	no
	137	chr3:176573342-176870571	3	q26.32	176573342	176870571	297229	Dup	Rare	mat	TBL1XR1 (* 608628)	4	yes	no
	138	chr13:60547924-60589479	13	q21.2	60547924	60589479	41555	Del	Rare	mat	DIAPH3 (* 614567)	3	no	no
	139	chr13:60535713-60589479	13	q21.2	60535713	60589479	53766	Del	Rare	mat	DIAPH3 (* 614567)	3	no	no
	141	chr1:196744721-196804417	1	q31.3	196744721	196804417	59696	Del	Common	pat	CFHR1 (* 134371), CFHR2 (* 600889), CFHR3 (* 605336)	1	yes	no
	142	chr1:196744721-196804417	1	q31.3	196744721	196804417	59696	Del	Common	pat	CFHR1 (* 134371), CFHR2 (* 600889),CFHR3 (* 605336)	1	yes	no
	143	chr3:93551618-94259056	3	q11.1-q11.2	93551618	94259056	707438	Dup	Rare	mat	PROS1 (* 176880), ARL13B (* 608922), STX19, DHFRL1 (* 616588), NSUN3 (* 617491)	4	yes	no
	144	chr9:204193-396907	9	p24.3	204193	396907	192714	Dup	Common	pat	C9orf66, DOCK8 (* 611432)	2	yes	yes
	145	chr10:135254039-135377532	10	q26.3	135254039	135377532	123493	Dup	Common	mat	LOC619207, CYP2E1 (* 124040), SYCE1 (* 611486)	2	yes	no
	146	chr13:64287498-64344384	13	q21.31	64287498	64344384	56886	Del	Common	mat	OR7E156P	2	yes	no
	148	chr14:22323879-22983018	14	q11.2	22323879	22983018	659139	Del	Rare	both	TCR	1	no	no
	149	chr13:96546769-96579340	13	q32.1	96546769	96579340	32571	Del	Rare	pat	UGGT2 (* 605898)	2	no	no
	151	chr10:46691599-47727837	10	q11.22	46691599	47727837	1036238	Dup	Common	pat	ANXA8 (* 602396), ANXA8L1, GPRIN2 (* 611240), CTSLP2, BMS1P1, GLUD1P7, AGAP9, AGAP10, LOC101929917, ANTXRL, SYT15 (* 608081), FAM35BP, FAM35DP, RHEBP2, LOC100996758, NPY4R, FAM25B, FAM25G, FAM25A, FAM25C, LINC00864, HNRNPA1P33, LOC101927699, LINC00842, ANTXRLP1	2	yes	no
	152	chr3:76773471-76909178	3	p12.3	76773471	76909178	135707	Del	Rare	pat	ROBO2 (* 602431)	4	no	no
	154	chr4:69382371-69503635	4	q13.2	69382371	69503635	121264	Dup	Common	dn	UGT2B17 (* 601903)	1	yes	no
	155	chr22:22313128-22569881	22	q11.22	22313128	22569881	256753	Dup	Common	pat	TOP3B (* 603582)	2	yes	yes
	157	chr10:57303429-57345138	10	q21.1	57303429	57345138	41709	Del	Rare	pat	PCDH15 (* 605514)	3	no	no
	159	chr10:46691599-47727837	10	q11.22	46691599	47727837	1036238	Dup	Common	pat	ANXA8 (* 602396), ANXA8L1, GPRIN2 (* 611240), CTSLP2, BMS1P1, GLUD1P7, AGAP9, AGAP10, LOC101929917, ANTXRL, SYT15 (* 608081), FAM35BP, FAM35DP, RHEBP2, LOC100996758, NPY4R, FAM25B, FAM25G, FAM25A, FAM25C, LINC00864, HNRNPA1P33, LOC101927699, LINC00842, ANTXRLP1	2	yes	no
	163	chrX:105893173-106310734	X	q22.3	105893173	106310734	417561	Dup	Rare	mat	CXorf57, RNF128 (* 300439), TBC1D8B (* 301027), RIPPLY1 (* 300575), CLDN2 (* 300520), MORC4 (* 300970), RBM41	2	no	no
	164	chr19:1060075-1086631	19	p13.3	1060075	1086631	26556	Dup	Rare	mat	ABCA7 (* 605414), HMHA1 (* 601155), POLR2E (* 180664)	3	no	no
	166	chr1:196744721-196804417	1	q31.3	196744721	196804417	59696	Del	Common	pat	CFHR3 (* 605336), CFHR1 (* 134371)	1	yes	no
	167	chr8:100072320-100107568	8	q22.2	100072320	100107568	35248	Dup	Rare	mat	VPS13B (* 607817)	3	no	no
	168	chr7:121437884-121528616	7	q31.32	121437884	121528616	90732	Dup	Rare	pat	PTPRZ1 (* 176891)	2	no	no
	169	chr15:20481702-22432687	15	q11.1-q11.2	20481702	22432687	1950985	Del	Common	mat	HERC2P3, GOLGA6L6, GOLGA8C, BCL8, POTEB (* 608912), NF1P1 (*613113), LOC646214, CXADRP2, LOC727924, OR4M2, OR4N4, OR4N3P	1	yes	yes
	171	chr7:72726578-74139390	7	q11.23	72726578	74139390	1412812	Dup	Rare	dn	TRIM50 (* 612548), FKBP6 (* 604839), FZD9 (* 601766), BAZ1B (* 605681), BCL7B (* 605846), TBL2 (* 605842), MLXIPL (* 605678), VPS37D (* 610039), DNAJC30 (* 6182021), STX1A (* 186590), MIR4284, WBSCR26, ABHD11, CLDN3 (* 602910), CLDN4 (* 602909), WBSCR27, WBSCR28, ELN (* 130160), LIMK1 (* 601329), EIF4H (* 603431), MIR590 (* 615070), LAT2 (* 605719), RFC2 (* 600404), CLIP2 (* 603432), GTF2IRD1 (* …	5	yes	yes
	172	chrY:24361532-24514393	Y	q11.223	24361532	24514393	152861	Dup	Rare	pat	TTTY5 (* 400038), RBMY2FP, RBMY1F	1	no	no
	173	chr3:171013892-171091261	3	q26.31	171013892	171091261	77369	Del	Rare	pat	TNIK (* 610005)	4	no	no
	174	chr3:4013236-4290827	3	p26.1	4013236	4290827	277591	Del	Common	pat	SUMF1 (* 607939)	3	no	no
	175	chr11:84395110-84456156	11	q14.1	84395110	84456156	61046	Del	Rare	mat	DLG2 (* 603583)	3	no	no
	177	chr15:22765628-23179948	15	q11.2	22765628	23179948	414320	Dup	Common	mat	TUBGCP5 (* 608147)*, CYFIP1 (* 606322), NIPA2 (* 608146), NIPA1 (* 608145)	3	yes	yes
	178	chr16:74202842-74384459	16	q23.1	74202842	74384459	181617	Dup	Rare	pat	PSMD7 (* 157970), LOC283922	3	yes	no
	180	chr12:31277996-31341928	12	p11.21	31277996	31341928	63932	Del	Common	mat	-	1	no	no
	184	chr1:196744721-196804417	1	q31.3	196744721	196804417	59696	Del	Common	both	CFHR3 (* 605336), CFHR1 (* 134371)	1	yes	no
	186	chr5:175027689-175101983	5	q35.2	175027689	175101983	74294	Dup	Rare	pat	HRH2 (* 142703)	2	no	no
	188	chr10:19992942-20062978	10	p12.31	19992942	20062978	70036	Del	Rare	pat	-	1	no	no
	190	chr1:149041933-149209289	1	q21.2	149041933	149209289	167356	Del	Common	pat	-	1	yes	yes
	191	chr16:88554894-88590613	16	q24.2	88554894	88590613	35719	Dup	Rare	dn	ZFPM1 (* 601950)	2	no	no
	192	chr7:62926011-63591100	7	q11.21	62926011	63591100	665089	Dup	Rare	mat	MIR4283-1, MIR4283-2, ZNF727	1	no	no
	194	chr5:67997470-68093218	5	q13.1	67997470	68093218	95748	Dup	Rare	pat	-	1	no	no
	195	chr8:19456271-19591008	8	p21.3	19456271	19591008	134737	Del	Rare	pat	CSGALNACT1 (* 616615)	3	no	no
	196	chr11:6754380-6806272	11	p15.4	6754380	6806272	51892	Del	Common	mat	OR2AG2, OR2AG1	1	no	no
	197	chr1:72768855-72795480	1	p31.1	72768855	72795480	26625	Dup	Common	mat	-	1	no	yes
	199	chr10:68394411-68438434	10	q21.3	68394411	68438434	44023	Del	Common	pat	CTNNA3 (* 607667)	3	no	no
	201	chr18:6731435-6960053	18	p11.31	6731435	6960053	228618	Dup	Rare	mat	ARHGAP28 (* 610592), LOC400643, LAMA1 (* 150320)	3	no	no
	202	chr3:162514102-162626015	3	q26.1	162514102	162626015	111913	Del	Common	both	-	1	yes	no
	203	chr1:72768855-72795480	1	p31.1	72768855	72795480	26625	Del	Common	pat	-	1	no	yes
	204	chr7:111009376-111194656	7	q31.1	111009376	111194656	185280	Del	Common	pat	IMMP2L (* 605977)	2	yes	no
	205	chr1:104107530-104155297	1	p21.1	104107530	104155297	47767	Dup	Common	pat	AMY2B (* 104660), LOC648740	1	no	no
	206	chrX:126933372-127396678	X	q25	126933372	127396678	463306	Del	Rare	mat	ACTRT1 (* 300487)	2	yes	no
	207	chr1:108713464-108900263	1	p13.3	108713464	108900263	186799	Del	Common	pat	SLC25A24 (* 608744) , NBPF4 (* 613994)	3	yes	no
	208	chrX:12333112-12413852	X	p22.2	12333112	12413852	80740	Dup	Rare	pat	FRMPD4 (* 300838)	4	no	yes
	209	chr2:34699431-34727088	2	p22.3	34699431	34727088	27657	Del	Common	pat	-	1	no	no
	212	chr2:1630315-2264797	2	p25.3	1630315	2264797	634482	Dup	Rare	pat	PXDN (* 605158), MYT1L (* 613084)	4	yes	no
	213	chr2:241653177-241715367	2	q37.3	241653177	241715367	62190	Dup	Common	pat	KIF1A (* 601255)	2	no	no
	214	chr15:77303873-77330802	15	q24.3	77303873	77330802	26929	Dup	Common	mat	PSTPIP1 (* 606347)	2	no	no
	215	chr10:46691599-47727837	10	q11.22	46691599	47727837	1036238	Dup	Common	pat	BMS1P5, BMS1P1, FAM35B, SYT15 (* 608081), GPRIN2 (* 611240), PPYR1 (* 601790), LOC643650, LOC728643, ANXA8 (* 602396), ANXA8L1, FAM25C, FAM25G, FAM25B, AGAP9, LOC642826, FAM35B2, ANTXRL	2	yes	no
	216	chr2:30341-348405	2	p25.3	30341	348405	318064	Dup	Rare	mat	FAM110C (* 611395), SH3YL1 (* 617314), ACP1 (* 171500), FAM150B	1	yes	no
	217	chr1:72768855-72795480	1	p31.1	72768855	72795480	26625	Del	Common	pat	-	1	no	yes
	218	chr17:30750126-30946150	17	q11.2	30750126	30946150	196024	Del	Rare	dn	PSMD11 (* 604449), CDK5R1 (* 603460), MYO1D (* 606539)	5	no	no
	219	chr8:129016472-129031921	8	q24.21	129016472	129031921	15449	Dup	Rare	mat	PVT1 (* 165140), MIR1206	1	no	no
	221	chr1:149041933-149243967	1	q21.2	149041933	149243967	202034	Del	Common	pat	-	1	no	no
	222	chr15:22765628-23179948	15	q11.2	22765628	23179948	414320	Dup	Common	pat	TUBGCP5 (* 608147), CYFIP1 (* 606322), NIPA2 (* 608146), NIPA1 (* 608145)	3	yes	yes
	223	chr6:266079-362290	6	p25.3	266079	362290	96211	Dup	Common	mat	DUSP22 (* 616778)	2	yes	yes
	226	chr10:46976157-47691285	10	q11.22	46976157	47691285	715128	Dup	Common	mat	GPRIN2 (* 611240), PPYR1 (* 601790), LOC643650, LOC728643, ANXA8 (* 602396), ANXA8L1, FAM25C, FAM25G, FAM25B, AGAP9, LOC642826, FAM35B2, ANTXRL	2	yes	no
	227	chr1:149041933-149243967	1	q21.2	149041933	149243967	202034	Del	Common	pat	-	1	no	no
	229	chr7:29198524-29576932	7	p14.3	29198524	29576932	378408	Dup	Rare	mat	CHN2 (* 602857)	3	no	no
	230	chr22:18894835-19023883	22	q11.21	18894835	19023883	129048	Dup	Common	pat	DGCR6 (* 601279), PRODH (* 606810), DGCR5 (* 618040), DGCR9, DGCR10, DGCR2 (* 600594)	3	yes	no
	235	chr15:22765628-23208901	15	q11.2	22765628	23208901	443273	Del	Common	mat	TUBGCP5 (* 608147), CYFIP1 (* 606322), NIPA2 (* 608146), NIPA1 (* 608145), WHAMML1	3	yes	yes
	236	chr6:32521870-32565064	6	p21.32	32521870	32565064	43194	Del	Common	pat	HLA-DRB6 (* 142860), HLA-DRB1 (* 142857)	2	no	no
	237	chr1:104098248-104155297	1	p21.1	104098248	104155297	57049	Dup	Common	pat	AMY2B (* 104660), LOC648740	1	no	no
	239	chr6:32399402-32703200	6	p21.32	32399402	32703200	303798	Del	Common	pat	HLA-DRA, HLA-DRB5 (* 604776), HLA-DRB6 (* 142860), HLA-DRB1 (* 142857), HLA-DQA1 (* 146880), HLA-DQB1 (* 604305)	2	no	no
	242	chr12:99984484-100021610	12	q23.1	99984484	100021610	37126	Del	Common	mat	ANKS1B (* 607815)	3	no	no
	243	chr7:154623222-155015900	7	q36.2	154623222	155015900	392678	Dup	Rare	pat	DPP6 (* 126141), LOC100132707, PAXIP1 (* 608254), LOC202781, HTR5A (* 601305)	4	yes	yes
	244	chr3:94212678-95275723	3	q11.2	94212678	95275723	1063045	Dup	Rare	mat	LOC255025	1	yes	no
	245	chr2:50194187-50238567	2	p16.3	50194187	50238567	44380	Del	Rare	dn	NRXN1 (* 600565)	5	no	no
	246	chr16:10092048-10480761	16	p13.2	10092048	10480761	388713	Dup	Rare	pat	GRIN2A (* 138253)	4	yes	no
	247	chr6:266079-378956	6	p25.3	266079	378956	112877	Del	Common	pat	DUSP22 (* 616778)	2	yes	no
	248	chr9:288161-396907	9	p24.3	288161	396907	108746	Dup	Common	dn	DOCK8 (* 611432)	3	yes	no
	254	chr1:148936653-149209289	1	q21.2	148936653	149209289	272636	Del	Common	both	LOC645166	1	no	no
	255	chr18:60795908-60841714	18	q21.33	60795908	60841714	45806	Dup	Rare	dn	BCL2 (* 603167)	4	no	no
	256	chr5:136298971-136387031	5	q31.2	136298971	136387031	88060	Dup	Rare	dn	SPOCK1 (* 602264)	2	no	no
	257	chr13:20090055-20270847	13	q12.11	20090055	20270847	180792	Dup	Common	mat	TPTE2 (* 606791), MPHOSPH8 (* 611626), PSPC1 (* 612408)	3	no	no
	258	chr1:210112939-210141819	1	q32.2	210112939	210141819	28880	Dup	Rare	mat	SYT14 (* 610949)	3	no	no
	259	chr6:266079-389482	6	p25.3	266079	389482	123403	Del	Common	dn	DUSP22 (* 616778)	2	yes	no
	260	chr12:56818735-56836254	12	q13.3	56818735	56836254	17519	Del	Common	mat	TIMELESS (* 603887)	3	yes	no
	263	chr6:29854870-29973208	6	p22.1	29854870	29973208	118338	Del	Common	both	HLA-H, HCG2P7, HCG4P6, HLA-A (* 142800), HCG9 (* 615797), ZNRD1-AS1 (* 615714)	2	no	no
	266	chr4:125078992-125131978	4	q28.1	125078992	125131978	52986	Del	Rare	pat	-	1	no	no
	268	chrX:148886475-149084932	X	q28	148886475	149084932	198457	Dup	Rare	NA	MAGEA8 (* 300341)	2	yes	yes
	269	chr17:50173204-50235143	17	q22	50173204	50235143	61939	Dup	Rare	dn	CA10 (* 604642)	4	no	no
	270	chr6:29854870-29918779	6	p22.1	29854870	29918779	63909	Del	Common	mat	HLA-H, HCG2P7, HCG4P6, HLA-A (* 142800), HCG9 (* 615797), ZNRD1-AS1 (* 615714)	2	no	no
	274	chr6:5286298-5359994	6	p25.1	5286298	5359994	73696	Del	Rare	pat	FARS2 (* 611592)	2	no	no
	275	chr2:179840208-180117349	2	q31.2	179840208	180117349	277141	Dup	Rare	mat	CCDC141 (* 616031), SESTD1	3	no	no
	277	chr15:22815306-29060493	15	q11.2-q13.1	22815306	29060493	6245187	Dup	Rare	NA	TUBGCP5 (* 608147), CYFIP1 (* 606322), NIPA2 (* 608146), NIPA1 (* 608145), WHAMML1, GOLGA8IP, HERC2 P2, HERC2 P7, GOLGA8E, MKRN3 (* 603856), MAGEL2 (* 605283), NDN (* 602117), PWRN2 (* 611217), PWRN1 (* 611215), C15orf2, SNRPN (* 182279), SNURF, SNORD107, PAR-SN, PAR5, SNORD64, SNORD108, SNORD109B, SNORD109A, SNORD116-1 (* 605436), SNORD116-2, SNORD116-3, SNORD116-9, SNORD116-4, SNORD116-5, SNORD…	5	no	no
	278	chr11:84333985-84405077	11	q14.1	84333985	84405077	71092	Del	Rare	mat	DLG2 (* 603583)	3	no	no
	279	chr8:12808508-12888790	8	p22	12808508	12888790	80282	Del	Rare	mat	KIAA1456	2	no	no
	280	chr5:97379963-97479080	5	q15	97379963	97479080	99117	Del	Rare	mat	-	1	no	no
	281	chr10:129056189-129577943	10	q26.2	129056189	129577943	521754	Dup	Rare	NA	DOCK1 (* 601403), NPS (* 609513), FOXI2 (* 617202)	3	no	no
	283	chr13:46808434-47224381	13	q14.13	46808434	47224381	415947	Dup	Rare	mat	C13orf18, LRCH1 (* 610368)	2	no	no
	284	chr20:14799098-14824431	20	p12.1	14799098	14824431	25333	Del	Common	mat	MACROD2 (* 611567)	3	no	no
	289	chr16:88570086-88603462	16	q24.2	88570086	88603462	33376	Dup	Rare	pat	ZFPM1 (* 601950)	1	no	no
	294	chr1:72761268-72795480	1	p31.1	72761268	72795480	34212	Dup	Common	pat	-	1	no	no
	296	chr10:27613431-27695910	10	p12.1	27613431	27695910	82479	Del	Common	mat	PTCHD3 (* 611791)	2	no	no
	297	chr15:22765628-28535051	15	q11.2-q13.1	22765628	28535051	5769423	Dup	Rare	dn	TUBGCP5 (* 608147), CYFIP1 (* 606322), NIPA2 (* 608146), NIPA1 (* 608145), WHAMML1, GOLGA8IP, HERC2 P2, HERC2 P7, GOLGA8E, MKRN3 (* 603856), MAGEL2 (* 605283), NDN (* 602117), PWRN2 (* 611217), PWRN1 (* 611215), C15orf2, SNRPN (* 182279), SNURF, SNORD107, PAR-SN, PAR5, SNORD64, SNORD108, SNORD109B, SNORD109A, SNORD116-1 (* 605436), SNORD116-2, SNORD116-3, SNORD116-9, SNORD116-4, SNORD116-5, SNORD…	5	no	no
	298	chr10:93873973-95232975	10	p23.32-q23.33	93873973	95232975	1359002	Dup	Rare	mat	CPEB3 (* 610606), MARCH5 (* 610637), IDE (* 146680), KIF11 (* 148760), HHEX (* 604420), EXOC6 (* 609672), CYP26C1 (* 608428), CYP26A1 (* 602239), MYOF (* 604603)	3	no	yes
	299	chr18:57200873-57234972	18	q21.32	57200873	57234972	34099	Dup	Rare	dn	CCBE1 (* 612753)	2	no	no
	300	chr6:266079-389482	6	p25.3	266079	389482	123403	Del	Common	pat	DUSP22 (* 616778)	2	yes	no
	301	chr15:30943903-32510863	15	q13.2-q13.3	30943903	32510863	1566960	Del	Rare	mat	FAN1 (* 613534), MTMR10, TRPM1 (* 603576), MIR211 (* 613753), KLF13 (* 605328), OTUD7A (* 612024), CHRNA7 (* 118511)	4	yes	yes
	302	chr1:248727929-248808452	1	q44	248727929	248808452	80523	Del	Common	mat	OR2T34, OR2T10, OR2T11, OR2T35	1	no	no
	303	chr2:213659607-213716573	2	q34	213659607	213716573	56966	Del	Rare	pat	-	1	no	no
	304	chr1:72768855-72795480	1	p31.1	72768855	72795480	26625	Del	Common	pat	-	1	no	yes
	306	chr4:114822723-114835695	4	q26	114822723	114835695	12972	Del	Rare	pat	ARSJ (* 610010)	2	no	no
	309	chr1:72768855-72795480	1	p31.1	72768855	72795480	26625	Del	Common	pat	-	1	no	yes
	310	chr1:72761268-72795480	1	p31.1	72761268	72795480	34212	Dup	Common	mat	-	1	no	no
	312	chrX:53058360-53094878	X	p11.22	53058360	53094878	36518	Dup	Rare	mat	GPR173 (* 300253)	2	no	no
	315	chr19:56238771-56353892	19	q13.42-q13.43	56238771	56353892	115121	Dup	Rare	pat	NLRP9 (* 609663), RFPL4A (* 612601), NLRP11 (* 609664), NLRP4 (* 609645)	2	no	no
	316	chr6:86155395-86925035	6	q14.3	86155395	86925035	769640	Del	Rare	mat	NT5E (* 129190), SNX14 (* 616105), SYNCRIP (* 616686), SNHG5 (* 613263), SNORD50A (* 613117), SNORD50B (* 613264)	4	no	no
	317	chr4:56946386-57045326	4	q12	56946386	57045326	98940	Del	Rare	pat	KIAA1211	1	no	no
	318	chr10:46691599-47727837	10	q11.22	46691599	47727837	1036238	Dup	Common	pat	BMS1P5, BMS1P1, FAM35B, SYT15 (* 608081), GPRIN2 (* 611240), PPYR1 (* 601790), LOC643650, LOC728643, ANXA8 (* 602396), ANXA8L1, FAM25C, FAM25G, FAM25B, AGAP9, LOC642826, FAM35B2, ANTXRL	2	yes	no
	320	chr1:152556449-152586281	1	q21.3	152556449	152586281	29832	Del	Common	both	LCE3C (* 612615)	1	no	no
	321	chr6:108903846-108951949	6	q21	108903846	108951949	48103	Del	Rare	mat	FOXO3	2	no	no
	322	chr1:72768855-72795480	1	p31.1	72768855	72795480	26625	Del	Common	pat	-	1	no	yes
	323	chr9:204193-266104	9	p24.3	204193	266104	61911	Dup	Common	mat	C9orf66, DOCK8 (* 611432)	2	yes	no
	324	chr7:3570085-3604994	7	p22.2	3570085	3604994	34909	Del	Common	mat	SDK1 (* 607216)	2	no	no
	325	chr5:279285-599180	5	p15.33	279285	599180	319895	Dup	Rare	mat	PDCD6 (* 601057), AHRR (* 606517), LOC100310782, C5orf55, EXOC3 (* 608186), LOC25845, SLC9A3 (* 182307)	4	no	no
	326	chr6:266079-378956	6	p25.3	266079	378956	112877	Del	Common	pat	DUSP22 (* 616778)	2	yes	no
	328	chr15:32051233-32510863	15	q13.3	32051233	32510863	459630	Dup	Common	mat	CHRNA7 (* 118511)	3	yes	yes
	329	chr15:32021733-32510863	15	q13.3	32021733	32510863	489130	Dup	Common	mat	CHRNA7 (* 118511)	3	yes	yes
	330	chr17:29241181-29490434	17	q11.2	29241181	29490434	249253	Dup	Rare	pat	ADAP2 (* 608635), RNF135 (* 611358), DPRXP4, NF1 (* 613113)	4	yes	no
	331	chr17:29241181-29490434	17	q11.2	29241181	29490434	249253	Dup	Rare	pat	ADAP2 (* 608635), RNF135 (* 611358), DPRXP4, NF1 (* 613113)	4	yes	no
	333	chr4:69392545-69462438	4	q13.2	69392545	69462438	69893	Del	Common	mat	UGT2B17 (* 601903), UGT2B15 (* 600069)	1	yes	no
	334	chr1:196744721-196804417	1	q31.3	196744721	196804417	59696	Del	Common	pat	CFHR3 (* 605336), CFHR1 (* 134371)	1	yes	no
	335	chr6:266079-378956	6	p25.3	266079	378956	112877	Del	Common	mat	DUSP22 (* 616778)	2	yes	yes
	336	chr1:72768855-72795480	1	p31.1	72768855	72795480	26625	Del	Common	pat	-	1	no	yes
	337	chr13:114747920-114792949	13	q34	114747920	114792949	45029	Dup	Rare	pat	RASA3 (* 605182)	2	no	no
	338	chr15:23662509-28535051	15	q11.2-q13.1	23662509	28535051	4872542	Dup	Rare	NA	MKRN3 (* 603856), MAGEL2 (* 605283), NDN (* 602117), PWRN2 (* 611217), PWRN1 (* 611215), C15orf2, SNRPN (* 182279), SNURF, SNORD107, PAR-SN, PAR5, SNORD64, SNORD108, SNORD109B, SNORD109A, SNORD116-1 (* 605436), SNORD116-2, SNORD116-3, SNORD116-9, SNORD116-4, SNORD116-5, SNORD116-7, SNORD116-6, SNORD116-8, SNORD116-10, SNORD116-11, SNORD116-12, SNORD116-13, SNORD116-14, SNORD116-15, SNORD116-16, S…	5	no	no
	339	chr3:10912740-12264574	3	p25.3-p25.2	10912740	12264574	1351834	Del	Rare	dn	SLC6A11 (* 607952), SLC6A1 (* 137165), HRH1 (* 600167), ATG7 (* 608760), VGLL4 (* 618692), C3orf31 (* 614948), SYN2 (* 600755), TIMP4 (* 601915)	5	yes	no
	340	chr7:12351994-12424428	7	p21.3	12351994	12424428	72434	Del	Rare	mat	VWDE	2	no	no
	341	chr11:3628792-4002586	11	p15.4	3628792	4002586	373794	Dup	Rare	dn	TRPC2, ART5 (* 610625), ART1 (* 601625), CHRNA10 (* 606372), NUP98 (* 601021), PGAP2 (* 615187), RHOG (* 179505), STIM1 (* 605921)	3	no	no
	343	chr16:89388113-89461642	16	q24.3	89388113	89461642	73529	Del	Rare	mat	ANKRD11 (* 611192)	4	no	no
	346	chr7:84509162-84534227	7	q21.11	84509162	84534227	25065	Del	Rare	mat	-	1	no	no
	347	chrY:495953-1264792	Y	p11.32	495953	1264792	768839	Dup	Rare	pat	SHOX (* 312865)	4	no	no
	348	chr7:98389278-98708770	7	q22.1	98389278	98708770	319492	Dup	Rare	pat	TMEM130, TRRAP (* 603015), MIR3609, SMURF1 (* 605568)	3	no	no
	349	chr10:56963325-57394691	10	q21.1	56963325	57394691	431366	Del	Rare	NA	MTRNR2L5, PCDH15 (* 605514)	3	yes	no
	350	chrX:22863093-22933591	X	p22.11	22863093	22933591	70498	Del	Rare	NA	PTCHD1-AS	3	yes	no
	351	chr22:18894835-19010508	22	q11.21	18894835	19010508	115673	Dup	Common	mat	DGCR6 (* 601279), PRODH (* 606810), DGCR5 (* 618040), DGCR9, DGCR10	3	yes	yes
	352	chr20:14799098-14824431	20	p12.1	14799098	14824431	25333	Del	Common	pat	MACROD2 (* 611567)	3	no	no
	353	chr9:11005880-11037444	9	p23	11005880	11037444	31564	Dup	Rare	DN	-	1	no	no
	354	chr11:48983930-49352386	11	p11.12	48983930	49352386	368456	Del	Rare	pat	FOLH1 (* 600934)	3	no	no
	355	chr5:179606925-179634333	5	q35.3	179606925	179634333	27408	Dup	Rare	pat	RASGEF1C	3	no	no
	356	chr8:28765057-28800647	8	p21.1-p12	28765057	28800647	35590	Del	Rare	pat	HMBOX1 (* 618610)	1	no	no
	358	chr1:149041933-149209289	1	q21.2	149041933	149209289	167356	Del	Common	NA	-	1	yes	yes
	359	chr1:72768855-72795480	1	p31.1	72768855	72795480	26625	Del	Common	dn	-	1	no	yes
	360	chr9:43686924-43836428	9	p12	43686924	43836428	149504	Del	Common	mat	CNTNAP3B	1	no	no
	361	chr8:7239491-7753583	8	p23.1	7239491	7753583	514092	Dup	Common	pat	DEFB4B, DEFB103B, DEFB103A (* 606611), SPAG11B (* 606560), DEFB104B, DEFB104A, DEFB106B, DEFB106A, DEFB105B, DEFB105A, DEFB107A, DEFB107B, FAM90A7 (* 613044), FAM90A14 (* 613050), FAM90A13 (* 613049), FAM90A19 (* 613053), FAM90A18 (* 613052), FAM90A8 (* 613045), FAM90A9 (* 613046), FAM90A10 (* 613047), SPAG11A, DEFB4A (* 602215)	1	yes	no
	362	chr10:46691599-47727837	10	q11.22	46691599	47727837	1036238	Dup	Common	mat	BMS1P5, BMS1P1, FAM35B, SYT15 (* 608081), GPRIN2 (* 611240), PPYR1 (* 601790), LOC643650, LOC728643, ANXA8 (* 602396), ANXA8L1, FAM25C, FAM25G, FAM25B, AGAP9, LOC642826, FAM35B2, ANTXRL	2	no	no
	363	chr6:266079-378956	6	p25.3	266079	378956	112877	Del	Common	mat	DUSP22 (* 616778)	2	yes	no
	364	chr8:15952011-16021744	8	p22	15952011	16021744	69733	Del	Common	pat	MSR1 (* 153622)	2	yes	yes
	365	chr9:43686924-43836428	9	p12	43686924	43836428	149504	Del	Common	pat	CNTNAP3B	2	no	no
	366	chr1:72768855-72795480	1	p31.1	72768855	72795480	26625	Del	Common	pat	-	1	no	yes
	367	chr6:12285528-12354325	6	p24.1	12285528	12354325	68797	Dup	Rare	mat	EDN1 (* 131240)	2	no	no
	368	chr6:266079-378956	6	p25.3	266079	378956	112877	Del	Common	pat	DUSP22 (* 616778)	2	yes	no
	372	chr9:9861130-9957044	9	p23	9861130	9957044	95914	Del	Common	pat	PTPRD (* 601598)	1	no	no
	373	chr12:63528335-63889148	12	q14.2	63528335	63889148	360813	Dup	Rare	mat	AVPR1A (* 600821)	2	no	yes
	374	chr6:266079-378956	6	p25.3	266079	378956	112877	Del	Common	pat	DUSP22 (* 616778)	2	yes	no
	376	chr13:98865449-98930894	13	q32.2	98865449	98930894	65445	Del	Rare	mat	FARP1 (* 602654)	4	no	no
	377	chr1:196744721-196804417	1	q31.3	196744721	196804417	59696	Del	Common	both	CFHR3 (* 605336), CFHR1 (* 134371)	1	yes	no
	379	chr19:56498820-56547284	19	q13.43	56498820	56547284	48464	Del	Rare	pat	NLRP8 (* 609659), NLRP5 (* 609658)	2	no	yes
	380	chr1:248727929-248785562	1	q44	248727929	248785562	57633	Del	Common	mat	OR2T34, OR2T10	1	no	yes
	381	chr4:70156093-70259782	4	q13.2	70156093	70259782	103689	Del	Common	pat	UGT2B28 (* 606497)	2	no	no
	382	chr8:2516124-3333289	8	p23.2	2516124	3333289	817165	Dup	Rare	NA	LOC101927815, CSMD1 (* 608397)	4	yes	no
	383	chr1:248727929-248808452	1	q44	248727929	248808452	80523	Del	Common	pat	OR2T34, OR2T10*, OR2T11, OR2T35	2	no	no
	384	chrX:7555077-8131810	X	p22.31	7555077	8131810	576733	Dup	Rare	mat	VCX (* 300229), PNPLA4 (* 300102), MIR651	1	yes	yes
	386	chr10:60264485-61031929	10	q21.1	60264485	61031929	767444	Dup	Rare	mat	BICC1 (* 614295), FAM133CP, LINC00844, CCEPR, PHYHIPL, FAM13C	3	yes	no
	387	chr4:69374563-69490834	4	q13.2	69374563	69490834	116271	Del	Common	mat	UGT2B17 (* 601903), UGT2B15 (* 600069)	1	yes	no
	390	chr1:145388355-145747269	1	q21.1	145388355	145747269	358914	Dup	Rare	pat	NBPF20 (* 614007), NBPF10 (* 614000), HFE2, TXNIP (* 606599), POLR3GL (* 617457), ANKRD34A, LIX1L, RBM8A (* 605313), GNRHR2 (*612875), PEX11B (* 603867), ITGA10 (* 604042), ANKRD35, PIAS3 (* 605987), MIR6736, NUDT17, POLR3C (* 617454), RNF115 (* 619535), CD160 (* 604463), PDZK1 (* 603831)	4	yes	yes
	391	chr20:41180550-41278273	20	q13.11	41180550	41278273	97723	Del	Common	mat	PTPRT (* 608712)	2	no	yes
	392	chr10:68265513-68330749	10	q21.3	68265513	68330749	65236	Del	Common	mat	CTNNA3 (* 607667)	3	no	no
	393	chr7:111030974-111066795	7	q31.1	111030974	111066795	35821	Del	Common	NA	IMMP2L (* 605977)	2	no	yes
	394	chr10:68087319-68110043	10	q21.3	68087319	68110043	22724	Del	Common	pat	CTNNA3 (* 607667)	3	no	no
	396	chrX:154396991-154425684	X	q28	154396991	154425684	28693	Del	Rare	mat	VBP1 (* 300133)	2	yes	yes
	397	chr22:18894835-19010508	22	q11.21	18894835	19010508	115673	Dup	Common	pat	DGCR6 (* 601279), PRODH (* 606810)*, DGCR5 (* 618040), DGCR9, DGCR10	3	yes	yes
	399	chr6:20707891-20946236	6	p22.3	20707891	20946236	238345	Del	Rare	NA	CDKAL1 (* 611259)	1	no	no
	400	chr1:65923671-66024042	1	p31.3	65923671	66024042	100371	Dup	Rare	NA	LEPR (* 601007)	1	no	no
	401	chr17:8529525-8680575	17	p13.1	8529525	8680575	151050	Dup	Rare	mat	MYH10 (* 160776), CCDC42, SPDYE4 (* 617628)	4	no	no
	402	chr9:4904693-4939116	9	p24.1	4904693	4939116	34423	Del	Rare	mat	-	1	no	no
	403	chr8:25064635-25244564	8	p21.2	25064635	25244564	179929	Del	Rare	pat	DOCK5 (* 616904), MIR6876	2	no	no
	404	chr10:68087319-68110043	10	q21.3	68087319	68110043	22724	Del	Common	pat	CTNNA3 (* 607667)	2	no	no
	406	chr6:266079-378956	6	p25.3	266079	378956	112877	Del	Common	mat	DUSP22 (* 616778)	2	yes	no
	407	chr1:72768855-72795480	1	p31.1	72768855	72795480	26625	Del	Common	dn	-	1	no	yes
	408	chr1:72768855-72795480	1	p31.1	72768855	72795480	26625	Del	Common	pat	-	1	no	yes
	412	chr10:68415590-68438434	10	q21.3	68415590	68438434	22844	Del	Common	mat	CTNNA3 (* 607667)	2	no	no
	413	chr2:52583970-52670403	2	p16.3	52583970	52670403	86433	Del	Rare	pat	LOC730100, LOC105374596	1	no	no
	414	chr17:9038126-9248154	17	p13.1	9038126	9248154	210028	Dup	Rare	pat	NTN1 (* 601614), LOC101928266, STX8 (* 604203)	3	no	no
	415	chr1:196756231-196799302	1	q31.3	196756231	196799302	43071	Del	Common	pat	CFHR3 (* 605336), CFHR1 (* 134371)	1	yes	no
	416	chr1:72768855-72795480	1	p31.1	72768855	72795480	26625	Del	Common	pat	-	1	no	yes
	417	chr2:34702930-34727088	2	p22.3	34702930	34727088	24158	Del	Common	pat	-	1	no	no
	418	chr3:46804379-46848728	3	p21.31	46804379	46848728	44349	Del	Common	pat	-	1	yes	no
	419	chr15:101913795-102078265	15	q26.3	101913795	102078265	164470	Del	Rare	dn	PCSK6 (* 167405)	2	yes	no
	420	chrY:1681610-1702284	Y	p11.32	1681610	1702284	20674	Dup	Rare	NA	ASMT (* 300015)	2	no	no
	421	chr12:21017576-21404166	12	p12.2 - p12.1	21017576	21404166	386590	Del	Common	pat	SLCO1B3 (* 605495), SLCO1B7 (* 619875), SLCO1B1 (* 604843)	3	yes	no
	422	chr7:146389192-146464342	7	q35	146389192	146464342	75150	Del	Common	mat	CNTNAP2 (* 604569)	4	no	no
	423	chr10:68292412-68319026	10	q21.3	68292412	68319026	26614	Del	Common	pat	CTNNA3 (* 607667)	3	no	no
	424	chr1:17594882-17610746	1	p36.13	17594882	17610746	15864	Dup	Common	NA	PADI3 (* 606755), MIR3972	1	no	no
	425	chr6:65677983-65736175	6	q12	65677983	65736175	58192	Del	Rare	NA	EYS (* 612424)	1	no	no
	426	chr6:7222735-7601739	6	p24.3	7222735	7601739	379004	Dup	Rare	pat	RREB1 (* 602209), SSR1 (* 600868), CAGE1, RIOK1 (* 617753), DSP (* 125647), SNRNP48	3	no	no
	427	chr17:64773659-64875057	17	q24.2	64773659	64875057	101398	Dup	Rare	mat	PRKCA (* 176960), MIR634, CACNG5 (* 606405)	3	no	no
	428	chr2:30341-6559284	2	p25.3 - p25.2	30341	6559284	6528943	Dup	Rare	pat	FAM110C (* 611395), SH3YL1 (* 617314), ACP1 (* 171500), FAM150B, TMEM18 (* 613220), LINC01115, LOC101060385, SNTG2 (* 608715), TPO (* 606765), PXDN (* 605158), MYT1L (* 613084), MYT1L-AS1, LINC01250, TSSC1 (* 608998), TRAPPC12 (* 614139), ADI1 (* 613400), RNASEH1 (* 604123), RNASEH1-AS1, RPS7 (* 603658), COLEC11 (* 612502), ALLC (612396), DCDC2C, LINC01304, LINC01249, LINC01248, SOX11 (* 600898),…	4	no	no
	429	chr3:173253431-173278401	3	q26.31	173253431	173278401	24970	Dup	Common	pat	NLGN1 (* 600568)	3	no	yes
	430	chr7:111092431-111183090	7	q31.1	111092431	111183090	90659	Del	Common	pat	IMMP2L (* 605977)	2	yes	no
	431	chr20:14774913-14808986	20	p12.1	14774913	14808986	34073	Del	Common	NA	MACROD2 (* 611567)	3	no	no
	432	chr1:152556449-152586281	1	q21.3	152556449	152586281	29832	Del	Common	NA	LCE3C (* 612615)	1	no	no
	433	chr3:15238859-15379543	3	p25.1	15238859	15379543	140684	Dup	Rare	NA	COL6A4P1 (* 612397), CAPN7 (* 606400), SH3BP5-AS1, SH3BP5 (* 605612)	3	no	no
	434	chr1:248727929-248785562	1	q44	248727929	248785562	57633	Del	Common	NA	OR2T34, OR2T10	1	no	no
	435	chrY:1681671-1698307	Y	p11.32	1681671	1698307	16636	Dup	Rare	NA	ASMT (* 300015)	2	yes	no
	436	chr16:29652999-30197341	16	p11.2	29652999	30197341	544342	Del	Rare	dn	SPN (* 182160), QPRT (* 606248), C16orf54, ZG16 (* 617311), KIF22 (* 603213), MAZ (* 600999), PRRT2 (* 614386), PAGR1 (* 612033), MVP (* 605088), CDIPT (* 605893), CDIPT-AS1, SEZ6L2 (* 616667), ASPHD1, KCTD13 (* 608947), TMEM219, TAOK2 (* 613199), HIRIP3 (* 603365), INO80E, DOC2A (* 604567), C16orf92, FAM57B, ALDOA (* 103850), PPP4C (* 602035), TBX6 (* 602427), YPEL3 (* 609724), LOC101928595, GDP…	5	yes	yes
	437	chr1:248738898-248785562	1	q44	248738898	248785562	46664	Del	Common	NA	OR2T10	1	yes	no
	438	chr7:111030974-111066795	7	q31.1	111030974	111066795	35821	Del	Common	pat	IMMP2L (* 605977)	2	no	yes
	439	chr1:175874758-175958529	1	q25.1	175874758	175958529	83771	Dup	Rare	mat	RFWD2 (* 608067), SCARNA3	2	no	no
	440	chr2:37959707-37994074	2	p22.3	37959707	37994074	34367	Del	Common	NA	-	1	no	no
	441	chr6:78979172-79023328	6	q14.1	78979172	79023328	44156	Del	Common	NA	-	1	no	no
	442	chr1:72768855-72795480	1	p31.1	72768855	72795480	26625	Del	Common	NA	-	1	no	yes
	443	chr20:25459465-25732554	20	p11.21 - p11.1	25459465	25732554	273089	Dup	Rare	dn	NINL (* 609580), NANP (* 610763), ZNF337-AS1, ZNF337, LOC105372582	4	no	yes
	444	chrX:37797932-38007107	X	p11.4	37797932	38007107	209175	Dup	Rare	NA	HYPM, SYTL5	2	no	no
	445	chr1:72768855:72795480	1	p31.1	72768855	72795480	26625	Del	Common	NA	-	1	no	yes
	446	chr7:157733080-157797362	7	q36.3	157733080	157797362	64282	Dup	Rare	pat	PTPRN2 (* 601698)	3	yes	no
	447	chr22:30332258-30360514	22	q12.2	30332258	30360514	28256	Del	Rare	mat	MTMR3 (* 603558)	2	no	yes
	448	chr4:2909440-3202146	4	p16.3	2909440	3202146	292706	Dup	Rare	pat	ADD1 (* 102680), MFSD10, NOP14-AS1, NOP14 (* 611526), GRK4 (* 137026), HTT-AS, HTT (* 613004)	4	yes	no
	449	No CNVs detected	-	-	-	-	-	-	-	-	-	1	-	-
	450	chr2:54347588-54421166	2	p16.2	54347588	54421166	73578	Del	Rare	NA	ACYP2 (* 102595)	2	no	no
	454	chrY:11091-28784095	Y	p11.32 - q11.23	11091	28784095	28773004	Del	Rare	NA	PLCXD1 (* 300974), GTPBP6 (* 300124), LINC00685, PPP2R3B (* 300339), SHOX (* 312865), CRLF2 (* 300357), CSF2RA (* 306250), MIR3690, IL3RA (* 308385), SLC25A6 (* 300151), LINC00106, ASMTL-AS1, ASMTL (* 300162), P2RY8 (* 300525), AKAP17A (* 312095), ASMT (* 300015), DHRSX (* 301034), ZBED1 (* 300178), MIR6089, CD99P1, CD99 (* 313470), XGY2, SRY (* 480000), RPS4Y1 (* 470000), ZFY (* 490000), LINC002…	5	no	no
	456	chr10:135254039-135372492	10	q26.3	135254039	135372492	118453	Dup	Common	NA	SCART1, CYP2E1 (* 124040), SYCE1 (* 611486)	1	yes	no
	458	chr3:71166820-71229451	3	p13	71166820	71229451	62631	Dup	Rare	mat	FOXP1 (* 605515)	4	no	no
	459	chr4:155362123-155393872	4	q31.3	155362123	155393872	31749	Del	Rare	pat	DCHS2 (* 612486)	2	no	no
	460	chr10:68394411-68438434	10	q21.3	68394411	68438434	44023	Del	Rare	NA	CTNNA3 (* 607667)	3	no	no
	461	chr17:77372621-77392578	17	q25.3	77372621	77392578	19957	Dup	Common	NA	RBFOX3 (* 616999)	3	no	no
	462	chr15:23662509-28535051	15	q11.2 - q13.1	23662509	28535051	4872542	Dup	Rare	NA	GOLGA6L2, MIR4508, MKRN3 (* 603856), MAGEL2 (* 605283), NDN (* 602117), PWRN4, PWRN2 (* 611217), PWRN3, PWRN1 (* 611215), NPAP1 (* 610922), SNRPN (* 182279), SNURF (* 182279), SNORD107, PWARSN, PWAR5 (* 600162), SNORD64, SNORD108, SNORD109B, SNORD109A, SNORD116-1, SNORD116-2, SNORD116-9, SNORD116-3, SNORD116-4, SNORD116-5, SNORD116-7, SNORD116-6, SNORD116-8, SNORD116-10, SNORD116-11, SNORD116-12,…	5	no	no
	463	chrX:74466891-74649810	X	q13.3	74466891	74649810	182919	Dup	Rare	NA	UPRT (* 300656), ZDHHC15 (* 300576)	4	yes	yes
	464	chr16:69324783-69362764	16	q22.1	69324783	69362764	37981	Del	Rare	NA	SNTB2 (* 600027), VPS4A (* 609982), PDF (* 618720), COG8 (* 606979)	2	no	no
	465	chr22:18894835-19010508	22	q11.21	18894835	19010508	115673	Dup	Common	NA	DGCR6 (* 601279), PRODH (* 606810)*, DGCR5 (* 618040), DGCR9, DGCR10	3	yes	yes
	466	chr22:24347959-24390254	22	q11.23	24347959	24390254	42295	Dup	Common	NA	LOC391322, GSTT1-AS1, GSTT1 (* 600436), GSTTP2	2	no	no
	467	chr1:72768855-72795480	1	p31.1	72768855	72795480	26625	Del	Common	NA	-	1	no	yes
	468	chr1:72761268-72795480	1	p31.1	72761268	72795480	34212	Dup	Common	NA	-	1	no	no
	469	chr17:41429174-41566876	17	q21.31	41429174	41566876	137702	Dup	Rare	NA	LINC00910, ARL4D (* 600732), MIR2117, DHX8 (* 600396)	2	no	no
	470	chr5:108660671-112844710	5	q21.3 - q22.2	108660671	112844710	4184039	Dup	Rare	NA	PJA2 (* 619341), MAN2A1 (* 154582), LOC100289673, TMEM232, MIR548F3, SLC25A46 (* 610826), TSLP (* 607003), WDR36 (* 609669), CAMK4 (* 114080), STARD4 (* 607049), STARD4-AS1, NREP (* 607332), NREP-AS1, EPB41L4A-AS1, SNORA13, EPB41L4A (* 612141), LOC101927023, EPB41L4A-AS2, LOC102467214, LOC102467216, APC (* 611731), SRP19 (* 182175), REEP5 (* 125265), DCP2 (* 609844), MCC (* 159350), TSSK1B (* 610…	5	no	no
	472	chr16:55659470-55739676	16	q12.2	55659470	55739676	80206	Dup	Rare	pat	SLC6A2 (* 163970)	2	no	no
	473	chr18:34576844-34727766	18	q12.2	34576844	34727766	150922	Del	Rare	NA	KIAA1328 (* 616480)	2	no	no
	476	chr14:80106284-80113460	14	q31.1	80106284	80113460	7176	Dup	Common	NA	NRXN3 (* 600567)	2	no	no
