# Supplementary material for: Diagnostic yield and clinical impact of chromosomal microarray analysis in autism spectrum disorder
Source: Mol Genet Genomic Med. 2023 Apr 25;11(8):e2182. doi: 10.1002/mgg3.2182 (PMC10422062; doi:10.1002/mgg3.2182)
Supplement: Supplementary file 3 — Table S3‐S8. [file MGG3-11-e2182-s002.xlsx]

## Sheet: Supplementary Table S3
ID	Description	Count	GeneRatio	geneID
GO:0050794	Regulation of cellular process	205	205/377	ZNF658B,ZNF658,FOXD4L4,GP1BB,TBX1,OR4M2,OR4N4,CTNNA3,MAMLD1,MTM1,MTMR1,CD99L2,HMGB3,FHIT,BFAR,PLA2G10,NOMO1,MIR142,SUPT4H1,USP34,XPO1,CNOT6,SCGB3A1,FLT4,OR2Y1,ZFP62,BTNL8,BTNL3,BTNL9,OR2V2,TRIM41,TRIM52,ATR,MRAS,CEP70,FAIM,PIK3CB,FOXL2,VIPR2,ARHGAP6,MSL3,GPC1,MIR149,CAPN10,GPR35,KIF1A,AGXT,KCNB2,GRID2,CACNA2D4,KCNIP3,CDH4,NRXN1,MBD5,NOTCH2,CATSPER2,CYFIP1,NLGN1,WWOX,MSR1,CFH,CHRNA7,EVC,CRMP1,TBL1…
GO:0043170	Macromolecule metabolic process	160	160/377	ZNF658B,ZNF658,FOXD4L4,GP1BB,TBX1,MAMLD1,MTM1,MTMR1,HMGB3,FHIT,BFAR,PLA2G10,MIR142,SUPT4H1,TOP3B,USP34,XPO1,CNOT6,FLT4,MGAT1,ZFP62,BTNL8,BTNL3,BTNL9,TRIM7,TRIM41,SNORD95,TRIM52,ATR,PIK3CB,FOXL2,MSL3,GPC1,MIR149,DUSP28,RNPEPL1,CAPN10,KCNIP3,TRIM43B,PCMTD2,NOTCH2,CYFIP1,WWOX,MSR1,CFH,CHRNA7,TBL1XR1,PROS1,NSUN3,ABCA7,POLR2E,TRIM50,FKBP6,BAZ1B,BCL7B,MLXIPL,VPS37D,STX1A,CLDN3,CLDN4,LIMK1,EIF4H,MIR590,…
GO:0048518	Positive regulation of biological process	130	130/377	ZNF658B,ZNF658,GP1BB,TBX1,MTM1,CD99L2,PLA2G10,MIR142,SUPT4H1,USP34,CNOT6,SCGB3A1,FLT4,ZFP62,BTNL8,BTNL3,BTNL9,TRIM41,TRIM52,ATR,FAIM,PIK3CB,FOXL2,MSL3,GPC1,MIR149,CAPN10,GPR35,GRID2,CDH4,NRXN1,MBD5,NOTCH2,CYFIP1,NLGN1,WWOX,MSR1,CFH,CHRNA7,EVC,TBL1XR1,ROBO2,ABCA7,FKBP6,FZD9,BAZ1B,BCL7B,MLXIPL,STX1A,CLDN3,CLDN4,LIMK1,MIR590,LAT2,RFC2,GTF2I,TNIK,LAMA1,FRMPD4,CDK5R1,PRODH,PAXIP1,GRIN2A,DOCK8,BCL2,MPH…
GO:0016043	Cellular component organization	126	126/377	TUBGCP5,CTNNA3,MTM1,HMGB3,PLA2G10,MIR142,SUPT4H1,TOP3B,NRXN3,XPO1,CNOT6,SCGB3A1,ATR,MRAS,ESYT3,CEP70,PIK3CB,FOXL2,ESYT2,ARHGAP6,MSL3,GPC1,MIR149,CAPN10,GPR35,KIF1A,KCNB2,GRID2,CDH4,NRXN1,NOTCH2,STRC,CYFIP1,NLGN1,MSR1,CHRNA7,CRMP1,TBL1XR1,DIAPH3,ARL13B,STX19,ROBO2,ABCA7,VPS13B,FZD9,BAZ1B,BCL7B,VPS37D,STX1A,CLDN3,CLDN4,ELN,LIMK1,EIF4H,RFC2,CLIP2,TNIK,ARHGAP28,LAMA1,FRMPD4,PXDN,PSMD11,CDK5R1,MYO1D,B…
GO:0007165	Signal transduction	123	123/377	GP1BB,TBX1,OR4M2,OR4N4,MTM1,FHIT,BFAR,NOMO1,USP34,SCGB3A1,FLT4,OR2Y1,BTNL8,BTNL3,BTNL9,OR2V2,TRIM41,TRIM52,ATR,MRAS,FAIM,PIK3CB,VIPR2,ARHGAP6,GPC1,MIR149,GPR35,AGXT,GRID2,KCNIP3,NRXN1,MBD5,NOTCH2,CYFIP1,NLGN1,WWOX,CHRNA7,EVC,TBL1XR1,ARL13B,ROBO2,ABCA7,FZD9,BCL7B,TBL2,MLXIPL,STX1A,LIMK1,LAT2,TNIK,ARHGAP28,LAMA1,PXDN,CDK5R1,CHN2,PRODH,ANKS1B,PAXIP1,HTR5A,GRIN2A,DOCK8,BCL2,TPTE2,TIMELESS,DOCK1,NPS,I…
GO:1901564	Organonitrogen compound metabolic process	117	117/377	GP1BB,TBX1,MTM1,FHIT,BFAR,PLA2G10,USP34,XPO1,CNOT6,FLT4,MGAT1,TRIM7,TRIM41,TRIM52,ATR,PIK3CB,FOXL2,MSL3,GPC1,DUSP28,RNPEPL1,CAPN10,AGXT,TRIM43B,PCMTD2,CKMT1B,CYFIP1,CFH,CHRNA7,TBL1XR1,PROS1,NSUN3,ABCA7,TRIM50,BAZ1B,MLXIPL,VPS37D,DNAJC30,STX1A,CLDN3,CLDN4,LIMK1,EIF4H,MIR590,TNIK,SUMF1,DLG2,PSMD7,CSGALNACT1,LAMA1,PSMD11,CDK5R1,PRODH,DPP6,PAXIP1,GRIN2A,BCL2,TPTE2,MACROD2,CPEB3,IDE,HHEX,OTUD7A,NT5E,S…
GO:0048522	Positive regulation of cellular process	115	115/377	ZNF658B,ZNF658,GP1BB,TBX1,CD99L2,PLA2G10,MIR142,SUPT4H1,USP34,CNOT6,SCGB3A1,FLT4,ZFP62,TRIM41,TRIM52,ATR,FAIM,PIK3CB,FOXL2,MSL3,GPC1,CAPN10,GPR35,GRID2,CDH4,NRXN1,MBD5,NOTCH2,CYFIP1,NLGN1,WWOX,MSR1,CHRNA7,EVC,TBL1XR1,ROBO2,ABCA7,FZD9,BAZ1B,BCL7B,MLXIPL,STX1A,CLDN3,CLDN4,LIMK1,MIR590,RFC2,GTF2I,TNIK,LAMA1,FRMPD4,CDK5R1,PRODH,PAXIP1,GRIN2A,DOCK8,BCL2,MPHOSPH8,TIMELESS,DOCK1,NPS,CPEB3,HHEX,KLF13,SYN…
GO:0019222	Regulation of metabolic process	111	111/377	ZNF658B,ZNF658,FOXD4L4,TBX1,MAMLD1,MTM1,MTMR1,HMGB3,FHIT,PLA2G10,MIR142,SUPT4H1,XPO1,CNOT6,FLT4,ZFP62,BTNL8,BTNL3,BTNL9,TRIM41,TRIM52,ATR,PIK3CB,FOXL2,MSL3,MIR149,KCNIP3,TRIM43B,NOTCH2,CYFIP1,WWOX,MSR1,CHRNA7,TBL1XR1,PROS1,NSUN3,ABCA7,FKBP6,BAZ1B,BCL7B,MLXIPL,DNAJC30,CLDN3,CLDN4,LIMK1,EIF4H,MIR590,RFC2,GTF2IRD1,GTF2I,TNIK,MYT1L,CDK5R1,PAXIP1,GRIN2A,BCL2,MPHOSPH8,PSPC1,TIMELESS,FOXI2,CPEB3,IDE,HHE…
GO:0060255	Regulation of macromolecule metabolic process	107	107/377	ZNF658B,ZNF658,FOXD4L4,TBX1,MAMLD1,MTM1,MTMR1,HMGB3,FHIT,PLA2G10,MIR142,SUPT4H1,XPO1,CNOT6,FLT4,ZFP62,BTNL8,BTNL3,BTNL9,TRIM41,TRIM52,ATR,PIK3CB,FOXL2,MSL3,MIR149,KCNIP3,TRIM43B,NOTCH2,CYFIP1,WWOX,MSR1,CHRNA7,TBL1XR1,PROS1,NSUN3,ABCA7,FKBP6,BAZ1B,BCL7B,MLXIPL,CLDN3,CLDN4,LIMK1,EIF4H,MIR590,RFC2,GTF2IRD1,GTF2I,TNIK,MYT1L,CDK5R1,PAXIP1,GRIN2A,BCL2,MPHOSPH8,PSPC1,TIMELESS,FOXI2,CPEB3,IDE,HHEX,KLF13,…
GO:0048519	Negative regulation of biological process	102	102/377	ZNF658,GP1BB,TBX1,MTM1,HMGB3,FHIT,BFAR,PLA2G10,NOMO1,MIR142,SUPT4H1,CNOT6,SCGB3A1,FLT4,ATR,FAIM,PIK3CB,FOXL2,VIPR2,ARHGAP6,GPC1,MIR149,GPR35,GRID2,KCNIP3,NOTCH2,CYFIP1,NLGN1,WWOX,MSR1,CHRNA7,CRMP1,TBL1XR1,PROS1,ROBO2,ABCA7,FKBP6,FZD9,BAZ1B,BCL7B,MLXIPL,CLDN3,LIMK1,MIR590,GTF2IRD1,GTF2I,ARHGAP28,PXDN,MYT1L,CDK5R1,GRIN2A,DOCK8,BCL2,TPTE2,MPHOSPH8,PSPC1,TIMELESS,SESTD1,CPEB3,HHEX,CYP26C1,CYP26A1,KLF…
GO:0034641	Cellular nitrogen compound metabolic process	101	101/377	ZNF658B,ZNF658,FOXD4L4,TBX1,MAMLD1,HMGB3,FHIT,PLA2G10,SUPT4H1,TOP3B,CNOT6,MGAT1,ZFP62,TRIM41,SNORD95,TRIM52,ATR,FOXL2,MSL3,KCNIP3,NOTCH2,CYFIP1,WWOX,CHRNA7,CRMP1,TBL1XR1,NSUN3,ABCA7,POLR2E,FKBP6,BAZ1B,BCL7B,MLXIPL,DNAJC30,EIF4H,MIR590,RFC2,GTF2IRD1,GTF2I,DLG2,CSGALNACT1,MYT1L,CDK5R1,PAXIP1,GRIN2A,MPHOSPH8,PSPC1,TIMELESS,FOXI2,MACROD2,CPEB3,IDE,HHEX,FAN1,KLF13,NT5E,SYNCRIP,SNORD50A,SNORD50B,AHRR,V…
GO:0019538	Protein metabolic process	101	101/377	GP1BB,TBX1,MTM1,FHIT,BFAR,PLA2G10,USP34,XPO1,CNOT6,FLT4,MGAT1,TRIM7,TRIM41,TRIM52,ATR,PIK3CB,FOXL2,MSL3,GPC1,DUSP28,RNPEPL1,CAPN10,TRIM43B,PCMTD2,CYFIP1,CFH,CHRNA7,TBL1XR1,PROS1,NSUN3,ABCA7,TRIM50,BAZ1B,MLXIPL,VPS37D,STX1A,CLDN3,CLDN4,LIMK1,EIF4H,MIR590,TNIK,SUMF1,PSMD7,CSGALNACT1,LAMA1,PSMD11,CDK5R1,DPP6,PAXIP1,GRIN2A,BCL2,TPTE2,MACROD2,CPEB3,IDE,HHEX,OTUD7A,SYNCRIP,PDCD6,RNF135,NF1,ATG7,VGLL4,T…
GO:1901360	Organic cyclic compound metabolic process	99	99/377	ZNF658B,ZNF658,FOXD4L4,TBX1,MAMLD1,HMGB3,FHIT,PLA2G10,SUPT4H1,TOP3B,CNOT6,MGAT1,ZFP62,TRIM41,SNORD95,TRIM52,ATR,FOXL2,MSL3,KCNIP3,NOTCH2,WWOX,CRMP1,TBL1XR1,NSUN3,POLR2E,FKBP6,BAZ1B,BCL7B,MLXIPL,DNAJC30,RFC2,GTF2IRD1,GTF2I,DLG2,CSGALNACT1,MYT1L,CDK5R1,PAXIP1,GRIN2A,BCL2,MPHOSPH8,PSPC1,TIMELESS,FOXI2,MACROD2,CPEB3,HHEX,CYP26C1,CYP26A1,FAN1,KLF13,NT5E,SYNCRIP,SNORD50A,SNORD50B,AHRR,VGLL4,NUP98,RHOG,…
GO:0007275	Multicellular organism development	99	99/377	GP1BB,TBX1,MAMLD1,HMGB3,PLA2G10,MIR142,NRXN3,FLT4,MGAT1,FAIM,PIK3CB,FOXL2,GPC1,MIR149,KIF1A,GRID2,CDH4,NRXN1,MBD5,LSAMP,NOTCH2,STRC,CYFIP1,NLGN1,WWOX,CHRNA7,EVC,CRMP1,TBL1XR1,ARL13B,ROBO2,VPS13B,FZD9,DNAJC30,CLDN3,ELN,LIMK1,MIR590,GTF2I,TNIK,DLG2,LAMA1,PXDN,MYT1L,CDK5R1,PAXIP1,HTR5A,GRIN2A,BCL2,TIMELESS,CA10,CCDC141,MACROD2,CPEB3,HHEX,CYP26C1,CYP26A1,KLF13,PDCD6,ADAP2,NF1,SLC6A11,VGLL4,TIMP4,CHRN…
GO:0048583	Regulation of response to stimulus	99	99/377	TBX1,MTM1,BFAR,PLA2G10,NOMO1,MIR142,USP34,FLT4,BTNL8,BTNL3,BTNL9,TRIM41,TRIM52,ATR,FAIM,PIK3CB,ARHGAP6,GPC1,MIR149,GPR35,GRID2,NRXN1,MBD5,NOTCH2,CYFIP1,NLGN1,WWOX,CFH,CHRNA7,EVC,TBL1XR1,PROS1,ROBO2,ABCA7,FZD9,BAZ1B,BCL7B,STX1A,CLDN3,CLDN4,LIMK1,MIR590,LAT2,GTF2IRD1,TNIK,ARHGAP28,LAMA1,PXDN,CDK5R1,CHN2,PAXIP1,GRIN2A,DOCK8,BCL2,TPTE2,PSPC1,TIMELESS,HHEX,CYP26C1,CYP26A1,OTUD7A,NT5E,PDCD6,RNF135,NF1,…
GO:0080090	Regulation of primary metabolic process	98	98/377	ZNF658B,ZNF658,FOXD4L4,TBX1,MAMLD1,MTM1,MTMR1,HMGB3,FHIT,PLA2G10,SUPT4H1,XPO1,CNOT6,FLT4,ZFP62,TRIM41,TRIM52,ATR,PIK3CB,FOXL2,MSL3,KCNIP3,NOTCH2,CYFIP1,WWOX,CHRNA7,TBL1XR1,PROS1,NSUN3,ABCA7,BAZ1B,BCL7B,MLXIPL,DNAJC30,CLDN3,CLDN4,LIMK1,EIF4H,MIR590,RFC2,GTF2IRD1,GTF2I,TNIK,MYT1L,CDK5R1,PAXIP1,GRIN2A,BCL2,MPHOSPH8,PSPC1,TIMELESS,FOXI2,CPEB3,IDE,HHEX,KLF13,SYNCRIP,PDCD6,AHRR,NF1,HRH1,ATG7,VGLL4,TIMP…
GO:0006810	Transport	96	96/377	CCT8L2,AQP7P3,GP1BB,MTM1,PLA2G10,XPO1,ESYT3,PIK3CB,FOXL2,ESYT2,CAPN10,GPR35,AQP12B,AQP12A,KIF1A,AGXT,KCNB2,GRID2,CACNA2D4,KCNIP3,NRXN1,CATSPER2,CYFIP1,NIPA2,NIPA1,NLGN1,MSR1,KCNT2,CHRNA7,STX19,ABCA7,VPS13B,FZD9,VPS37D,STX1A,CLDN3,CLDN4,LIMK1,LAT2,DLG2,SLC25A24,CDK5R1,MYO1D,DPP6,GRIN2A,BCL2,SESTD1,DOCK1,HHEX,EXOC6,TRPM1,SNX14,PDCD6,EXOC3,SLC9A3,NF1,SLC6A11,SLC6A1,ATG7,SYN2,CHRNA10,NUP98,RHOG,STIM1…
GO:0051171	Regulation of nitrogen compound metabolic process	95	95/377	ZNF658B,ZNF658,FOXD4L4,TBX1,MAMLD1,MTM1,HMGB3,FHIT,PLA2G10,SUPT4H1,XPO1,CNOT6,FLT4,ZFP62,TRIM41,TRIM52,ATR,PIK3CB,FOXL2,MSL3,KCNIP3,NOTCH2,CYFIP1,WWOX,CHRNA7,TBL1XR1,PROS1,NSUN3,ABCA7,BAZ1B,BCL7B,MLXIPL,DNAJC30,CLDN3,CLDN4,LIMK1,EIF4H,MIR590,RFC2,GTF2IRD1,GTF2I,TNIK,MYT1L,CDK5R1,PAXIP1,GRIN2A,BCL2,MPHOSPH8,PSPC1,TIMELESS,FOXI2,CPEB3,IDE,HHEX,KLF13,SYNCRIP,PDCD6,AHRR,NF1,ATG7,VGLL4,TIMP4,NUP98,RHO…
GO:0006725	Cellular aromatic compound metabolic process	95	95/377	ZNF658B,ZNF658,FOXD4L4,TBX1,MAMLD1,HMGB3,FHIT,PLA2G10,SUPT4H1,TOP3B,CNOT6,MGAT1,ZFP62,TRIM41,SNORD95,TRIM52,ATR,FOXL2,MSL3,KCNIP3,NOTCH2,WWOX,CRMP1,TBL1XR1,NSUN3,POLR2E,FKBP6,BAZ1B,BCL7B,MLXIPL,DNAJC30,RFC2,GTF2IRD1,GTF2I,DLG2,CSGALNACT1,MYT1L,CDK5R1,PAXIP1,GRIN2A,BCL2,MPHOSPH8,PSPC1,TIMELESS,FOXI2,MACROD2,CPEB3,HHEX,FAN1,KLF13,NT5E,SYNCRIP,SNORD50A,SNORD50B,AHRR,VGLL4,NUP98,RHOG,SHOX,TRRAP,FOLH1…
GO:0046483	Heterocycle metabolic process	94	94/377	ZNF658B,ZNF658,FOXD4L4,TBX1,MAMLD1,HMGB3,FHIT,PLA2G10,SUPT4H1,TOP3B,CNOT6,MGAT1,ZFP62,TRIM41,SNORD95,TRIM52,ATR,FOXL2,MSL3,KCNIP3,NOTCH2,WWOX,CRMP1,TBL1XR1,NSUN3,POLR2E,FKBP6,BAZ1B,BCL7B,MLXIPL,DNAJC30,RFC2,GTF2IRD1,GTF2I,DLG2,CSGALNACT1,MYT1L,CDK5R1,PAXIP1,GRIN2A,MPHOSPH8,PSPC1,TIMELESS,FOXI2,MACROD2,CPEB3,HHEX,FAN1,KLF13,NT5E,SYNCRIP,SNORD50A,SNORD50B,AHRR,VGLL4,NUP98,RHOG,SHOX,TRRAP,FOLH1,TXNI…
GO:0031323	Regulation of cellular metabolic process	93	93/377	ZNF658B,ZNF658,FOXD4L4,TBX1,MAMLD1,MTM1,MTMR1,HMGB3,FHIT,PLA2G10,SUPT4H1,XPO1,CNOT6,FLT4,ZFP62,TRIM41,TRIM52,ATR,PIK3CB,FOXL2,MSL3,KCNIP3,NOTCH2,CYFIP1,WWOX,CHRNA7,TBL1XR1,NSUN3,ABCA7,BAZ1B,BCL7B,MLXIPL,DNAJC30,CLDN3,EIF4H,MIR590,RFC2,GTF2IRD1,GTF2I,TNIK,MYT1L,CDK5R1,PAXIP1,BCL2,MPHOSPH8,PSPC1,TIMELESS,FOXI2,CPEB3,IDE,HHEX,KLF13,SYNCRIP,AHRR,NF1,HRH1,VGLL4,TIMP4,NUP98,RHOG,SHOX,TRRAP,SMURF1,TXNIP…
GO:0048731	System development	93	93/377	GP1BB,TBX1,MAMLD1,HMGB3,PLA2G10,MIR142,NRXN3,FLT4,FAIM,PIK3CB,FOXL2,GPC1,MIR149,KIF1A,GRID2,CDH4,NRXN1,MBD5,LSAMP,NOTCH2,STRC,CYFIP1,NLGN1,WWOX,CHRNA7,EVC,CRMP1,ARL13B,ROBO2,VPS13B,FZD9,DNAJC30,CLDN3,ELN,LIMK1,MIR590,GTF2I,TNIK,LAMA1,PXDN,MYT1L,CDK5R1,PAXIP1,HTR5A,GRIN2A,BCL2,TIMELESS,CA10,CCDC141,MACROD2,CPEB3,HHEX,CYP26C1,CYP26A1,KLF13,PDCD6,ADAP2,NF1,SLC6A11,VGLL4,TIMP4,RHOG,STIM1,ANKRD11,SHOX…
GO:0048523	Negative regulation of cellular process	92	92/377	ZNF658,GP1BB,TBX1,MTM1,HMGB3,FHIT,BFAR,NOMO1,MIR142,SUPT4H1,CNOT6,SCGB3A1,FLT4,ATR,FAIM,PIK3CB,FOXL2,VIPR2,ARHGAP6,GPC1,MIR149,GPR35,GRID2,KCNIP3,NOTCH2,NLGN1,WWOX,CHRNA7,CRMP1,TBL1XR1,ROBO2,ABCA7,FZD9,BAZ1B,BCL7B,MLXIPL,CLDN3,MIR590,GTF2IRD1,ARHGAP28,PXDN,MYT1L,CDK5R1,DOCK8,BCL2,TPTE2,MPHOSPH8,PSPC1,TIMELESS,SESTD1,CPEB3,HHEX,CYP26C1,CYP26A1,KLF13,OTUD7A,SYNCRIP,PDCD6,NF1,SLC6A1,VGLL4,TIMP4,CHRN…
GO:0006139	Nucleobase-containing compound metabolic process	89	89/377	ZNF658B,ZNF658,FOXD4L4,TBX1,MAMLD1,HMGB3,FHIT,PLA2G10,SUPT4H1,TOP3B,CNOT6,MGAT1,ZFP62,TRIM41,SNORD95,TRIM52,ATR,FOXL2,MSL3,KCNIP3,NOTCH2,WWOX,CRMP1,TBL1XR1,NSUN3,POLR2E,FKBP6,BAZ1B,BCL7B,MLXIPL,DNAJC30,RFC2,GTF2IRD1,GTF2I,DLG2,CSGALNACT1,MYT1L,CDK5R1,PAXIP1,MPHOSPH8,PSPC1,TIMELESS,FOXI2,MACROD2,CPEB3,HHEX,FAN1,KLF13,NT5E,SYNCRIP,SNORD50A,SNORD50B,AHRR,VGLL4,NUP98,RHOG,SHOX,TRRAP,TXNIP,POLR3GL,RBM…
GO:1901576	Organic substance biosynthetic process	88	88/377	ZNF658B,ZNF658,FOXD4L4,TBX1,MAMLD1,MTM1,MTMR1,HMGB3,PLA2G10,SUPT4H1,CNOT6,MGAT1,ZFP62,TRIM41,TRIM52,ATR,PIK3CB,FOXL2,MSL3,AGXT,KCNIP3,NOTCH2,CKMT1B,CYFIP1,WWOX,TBL1XR1,NSUN3,ABCA7,POLR2E,BAZ1B,BCL7B,MLXIPL,DNAJC30,EIF4H,MIR590,RFC2,GTF2IRD1,GTF2I,CSGALNACT1,MYT1L,CDK5R1,PAXIP1,BCL2,TPTE2,MPHOSPH8,PSPC1,TIMELESS,FOXI2,CPEB3,HHEX,KLF13,NT5E,SYNCRIP,AHRR,HRH1,ATG7,VGLL4,NUP98,PGAP2,RHOG,SHOX,TRRAP,T…
GO:0044249	Cellular biosynthetic process	87	87/377	ZNF658B,ZNF658,FOXD4L4,TBX1,MAMLD1,MTM1,MTMR1,HMGB3,PLA2G10,SUPT4H1,CNOT6,MGAT1,ZFP62,TRIM41,TRIM52,ATR,PIK3CB,FOXL2,MSL3,AGXT,KCNIP3,NOTCH2,CYFIP1,WWOX,TBL1XR1,NSUN3,ABCA7,POLR2E,BAZ1B,BCL7B,MLXIPL,DNAJC30,EIF4H,MIR590,RFC2,GTF2IRD1,GTF2I,CSGALNACT1,MYT1L,CDK5R1,PAXIP1,BCL2,TPTE2,MPHOSPH8,PSPC1,TIMELESS,FOXI2,CPEB3,HHEX,KLF13,NT5E,SYNCRIP,AHRR,HRH1,ATG7,VGLL4,NUP98,PGAP2,RHOG,SHOX,TRRAP,TXNIP,PO…
GO:0010646	Regulation of cell communication	80	80/377	TBX1,MTM1,BFAR,NOMO1,MIR142,USP34,FLT4,TRIM41,TRIM52,ATR,FAIM,PIK3CB,FOXL2,ARHGAP6,GPC1,MIR149,CAPN10,GPR35,GRID2,NRXN1,MBD5,NOTCH2,CYFIP1,NLGN1,WWOX,CHRNA7,EVC,TBL1XR1,ROBO2,ABCA7,FZD9,STX1A,TNIK,ARHGAP28,LAMA1,PXDN,CDK5R1,CHN2,GRIN2A,DOCK8,BCL2,TPTE2,NPS,CPEB3,HHEX,CYP26C1,CYP26A1,OTUD7A,PDCD6,NF1,SLC6A1,HRH1,VGLL4,CHRNA10,SMURF1,MTRNR2L5,BICC1,RNF115,CD160,PRKCA,CACNG5,FAM110C,RPS7,SOX11,MAZ,P…
GO:0030154	Cell differentiation	80	80/377	FOXD4L4,GP1BB,TBX1,HMGB3,PLA2G10,MIR142,NRXN3,SCGB3A1,FLT4,FAIM,FOXL2,GPC1,MIR149,KIF1A,GRID2,CDH4,NRXN1,NOTCH2,STRC,CATSPER2,CYFIP1,NLGN1,WWOX,MSR1,CHRNA7,CRMP1,TBL1XR1,ARL13B,ROBO2,VPS13B,FKBP6,FZD9,BCL7B,CLDN3,LIMK1,MIR590,TNIK,LAMA1,MYT1L,PSMD11,CDK5R1,PAXIP1,GRIN2A,BCL2,DOCK1,FOXI2,CPEB3,HHEX,CYP26C1,MYOF,KLF13,SYNCRIP,PDCD6,NF1,RHOG,SMURF1,FARP1,TXNIP,PIAS3,CCDC42,NTN1,CNTNAP2,RREB1,DSP,PRK…
GO:0023051	Regulation of signaling	80	80/377	TBX1,MTM1,BFAR,NOMO1,MIR142,USP34,FLT4,TRIM41,TRIM52,ATR,FAIM,PIK3CB,FOXL2,ARHGAP6,GPC1,MIR149,CAPN10,GPR35,GRID2,NRXN1,MBD5,NOTCH2,CYFIP1,NLGN1,WWOX,CHRNA7,EVC,TBL1XR1,ROBO2,ABCA7,FZD9,STX1A,TNIK,ARHGAP28,LAMA1,PXDN,CDK5R1,CHN2,GRIN2A,DOCK8,BCL2,TPTE2,NPS,CPEB3,HHEX,CYP26C1,CYP26A1,OTUD7A,PDCD6,NF1,SLC6A1,HRH1,VGLL4,CHRNA10,SMURF1,MTRNR2L5,BICC1,RNF115,CD160,PRKCA,CACNG5,FAM110C,RPS7,SOX11,MAZ,P…
GO:0009966	Regulation of signal transduction	71	71/377	TBX1,MTM1,BFAR,NOMO1,USP34,FLT4,TRIM41,TRIM52,ATR,FAIM,PIK3CB,ARHGAP6,GPC1,MIR149,GPR35,NRXN1,MBD5,NOTCH2,CYFIP1,NLGN1,WWOX,CHRNA7,EVC,TBL1XR1,ROBO2,ABCA7,FZD9,STX1A,TNIK,ARHGAP28,LAMA1,PXDN,CDK5R1,CHN2,GRIN2A,DOCK8,BCL2,TPTE2,HHEX,CYP26C1,CYP26A1,OTUD7A,PDCD6,NF1,VGLL4,CHRNA10,SMURF1,MTRNR2L5,BICC1,RNF115,CD160,PRKCA,CACNG5,FAM110C,RPS7,SOX11,MAZ,PAGR1,MVP,SEZ6L2,KCTD13,TAOK2,MAPK3,GRK4,HTT,FOXP…
Table S3: Enrichment analysis performed using ClusterProfiler. A depth level 4 where considered for biological processes. The table shows the top 30 classes.

## Sheet: Supplementary Table S4
ID	Description	Count	GeneRatio	geneID
GO:0007165	Signal transduction	123	123/377	GP1BB,TBX1,OR4M2,OR4N4,MTM1,FHIT,BFAR,NOMO1,USP34,SCGB3A1,FLT4,OR2Y1,BTNL8,BTNL3,BTNL9,OR2V2,TRIM41,TRIM52,ATR,MRAS,FAIM,PIK3CB,VIPR2,ARHGAP6,GPC1,MIR149,GPR35,AGXT,GRID2,KCNIP3,NRXN1,MBD5,NOTCH2,CYFIP1,NLGN1,WWOX,CHRNA7,EVC,TBL1XR1,ARL13B,ROBO2,ABCA7,FZD9,BCL7B,TBL2,MLXIPL,STX1A,LIMK1,LAT2,TNIK,ARHGAP28,LAMA1,PXDN,CDK5R1,CHN2,PRODH,ANKS1B,PAXIP1,HTR5A,GRIN2A,DOCK8,BCL2,TPTE2,TIMELESS,DOCK1,NPS,I…
GO:0048522	Positive regulation of cellular process	115	115/377	ZNF658B,ZNF658,GP1BB,TBX1,CD99L2,PLA2G10,MIR142,SUPT4H1,USP34,CNOT6,SCGB3A1,FLT4,ZFP62,TRIM41,TRIM52,ATR,FAIM,PIK3CB,FOXL2,MSL3,GPC1,CAPN10,GPR35,GRID2,CDH4,NRXN1,MBD5,NOTCH2,CYFIP1,NLGN1,WWOX,MSR1,CHRNA7,EVC,TBL1XR1,ROBO2,ABCA7,FZD9,BAZ1B,BCL7B,MLXIPL,STX1A,CLDN3,CLDN4,LIMK1,MIR590,RFC2,GTF2I,TNIK,LAMA1,FRMPD4,CDK5R1,PRODH,PAXIP1,GRIN2A,DOCK8,BCL2,MPHOSPH8,TIMELESS,DOCK1,NPS,CPEB3,HHEX,KLF13,SYN…
GO:0060255	Regulation of macromolecule metabolic process	107	107/377	ZNF658B,ZNF658,FOXD4L4,TBX1,MAMLD1,MTM1,MTMR1,HMGB3,FHIT,PLA2G10,MIR142,SUPT4H1,XPO1,CNOT6,FLT4,ZFP62,BTNL8,BTNL3,BTNL9,TRIM41,TRIM52,ATR,PIK3CB,FOXL2,MSL3,MIR149,KCNIP3,TRIM43B,NOTCH2,CYFIP1,WWOX,MSR1,CHRNA7,TBL1XR1,PROS1,NSUN3,ABCA7,FKBP6,BAZ1B,BCL7B,MLXIPL,CLDN3,CLDN4,LIMK1,EIF4H,MIR590,RFC2,GTF2IRD1,GTF2I,TNIK,MYT1L,CDK5R1,PAXIP1,GRIN2A,BCL2,MPHOSPH8,PSPC1,TIMELESS,FOXI2,CPEB3,IDE,HHEX,KLF13,…
GO:0019538	Protein metabolic process	101	101/377	GP1BB,TBX1,MTM1,FHIT,BFAR,PLA2G10,USP34,XPO1,CNOT6,FLT4,MGAT1,TRIM7,TRIM41,TRIM52,ATR,PIK3CB,FOXL2,MSL3,GPC1,DUSP28,RNPEPL1,CAPN10,TRIM43B,PCMTD2,CYFIP1,CFH,CHRNA7,TBL1XR1,PROS1,NSUN3,ABCA7,TRIM50,BAZ1B,MLXIPL,VPS37D,STX1A,CLDN3,CLDN4,LIMK1,EIF4H,MIR590,TNIK,SUMF1,PSMD7,CSGALNACT1,LAMA1,PSMD11,CDK5R1,DPP6,PAXIP1,GRIN2A,BCL2,TPTE2,MACROD2,CPEB3,IDE,HHEX,OTUD7A,SYNCRIP,PDCD6,RNF135,NF1,ATG7,VGLL4,T…
GO:0080090	Regulation of primary metabolic process	98	98/377	ZNF658B,ZNF658,FOXD4L4,TBX1,MAMLD1,MTM1,MTMR1,HMGB3,FHIT,PLA2G10,SUPT4H1,XPO1,CNOT6,FLT4,ZFP62,TRIM41,TRIM52,ATR,PIK3CB,FOXL2,MSL3,KCNIP3,NOTCH2,CYFIP1,WWOX,CHRNA7,TBL1XR1,PROS1,NSUN3,ABCA7,BAZ1B,BCL7B,MLXIPL,DNAJC30,CLDN3,CLDN4,LIMK1,EIF4H,MIR590,RFC2,GTF2IRD1,GTF2I,TNIK,MYT1L,CDK5R1,PAXIP1,GRIN2A,BCL2,MPHOSPH8,PSPC1,TIMELESS,FOXI2,CPEB3,IDE,HHEX,KLF13,SYNCRIP,PDCD6,AHRR,NF1,HRH1,ATG7,VGLL4,TIMP…
GO:0051171	Regulation of nitrogen compound metabolic process	95	95/377	ZNF658B,ZNF658,FOXD4L4,TBX1,MAMLD1,MTM1,HMGB3,FHIT,PLA2G10,SUPT4H1,XPO1,CNOT6,FLT4,ZFP62,TRIM41,TRIM52,ATR,PIK3CB,FOXL2,MSL3,KCNIP3,NOTCH2,CYFIP1,WWOX,CHRNA7,TBL1XR1,PROS1,NSUN3,ABCA7,BAZ1B,BCL7B,MLXIPL,DNAJC30,CLDN3,CLDN4,LIMK1,EIF4H,MIR590,RFC2,GTF2IRD1,GTF2I,TNIK,MYT1L,CDK5R1,PAXIP1,GRIN2A,BCL2,MPHOSPH8,PSPC1,TIMELESS,FOXI2,CPEB3,IDE,HHEX,KLF13,SYNCRIP,PDCD6,AHRR,NF1,ATG7,VGLL4,TIMP4,NUP98,RHO…
GO:0010467	Gene expression	93	93/377	ZNF658B,ZNF658,FOXD4L4,GP1BB,TBX1,MAMLD1,HMGB3,PLA2G10,MIR142,SUPT4H1,CNOT6,FLT4,ZFP62,BTNL8,BTNL3,BTNL9,TRIM41,SNORD95,TRIM52,PIK3CB,FOXL2,MSL3,MIR149,KCNIP3,TRIM43B,NOTCH2,CYFIP1,WWOX,MSR1,CHRNA7,TBL1XR1,NSUN3,POLR2E,FKBP6,BAZ1B,BCL7B,MLXIPL,CLDN3,EIF4H,MIR590,GTF2IRD1,GTF2I,MYT1L,CDK5R1,PAXIP1,GRIN2A,BCL2,MPHOSPH8,PSPC1,TIMELESS,FOXI2,CPEB3,HHEX,KLF13,SYNCRIP,SNORD50A,SNORD50B,AHRR,RNF135,NF1,…
GO:0048731	System development	93	93/377	GP1BB,TBX1,MAMLD1,HMGB3,PLA2G10,MIR142,NRXN3,FLT4,FAIM,PIK3CB,FOXL2,GPC1,MIR149,KIF1A,GRID2,CDH4,NRXN1,MBD5,LSAMP,NOTCH2,STRC,CYFIP1,NLGN1,WWOX,CHRNA7,EVC,CRMP1,ARL13B,ROBO2,VPS13B,FZD9,DNAJC30,CLDN3,ELN,LIMK1,MIR590,GTF2I,TNIK,LAMA1,PXDN,MYT1L,CDK5R1,PAXIP1,HTR5A,GRIN2A,BCL2,TIMELESS,CA10,CCDC141,MACROD2,CPEB3,HHEX,CYP26C1,CYP26A1,KLF13,PDCD6,ADAP2,NF1,SLC6A11,VGLL4,TIMP4,RHOG,STIM1,ANKRD11,SHOX…
GO:0031323	Regulation of cellular metabolic process	93	93/377	ZNF658B,ZNF658,FOXD4L4,TBX1,MAMLD1,MTM1,MTMR1,HMGB3,FHIT,PLA2G10,SUPT4H1,XPO1,CNOT6,FLT4,ZFP62,TRIM41,TRIM52,ATR,PIK3CB,FOXL2,MSL3,KCNIP3,NOTCH2,CYFIP1,WWOX,CHRNA7,TBL1XR1,NSUN3,ABCA7,BAZ1B,BCL7B,MLXIPL,DNAJC30,CLDN3,EIF4H,MIR590,RFC2,GTF2IRD1,GTF2I,TNIK,MYT1L,CDK5R1,PAXIP1,BCL2,MPHOSPH8,PSPC1,TIMELESS,FOXI2,CPEB3,IDE,HHEX,KLF13,SYNCRIP,AHRR,NF1,HRH1,VGLL4,TIMP4,NUP98,RHOG,SHOX,TRRAP,SMURF1,TXNIP…
GO:0048523	Negative regulation of cellular process	92	92/377	ZNF658,GP1BB,TBX1,MTM1,HMGB3,FHIT,BFAR,NOMO1,MIR142,SUPT4H1,CNOT6,SCGB3A1,FLT4,ATR,FAIM,PIK3CB,FOXL2,VIPR2,ARHGAP6,GPC1,MIR149,GPR35,GRID2,KCNIP3,NOTCH2,NLGN1,WWOX,CHRNA7,CRMP1,TBL1XR1,ROBO2,ABCA7,FZD9,BAZ1B,BCL7B,MLXIPL,CLDN3,MIR590,GTF2IRD1,ARHGAP28,PXDN,MYT1L,CDK5R1,DOCK8,BCL2,TPTE2,MPHOSPH8,PSPC1,TIMELESS,SESTD1,CPEB3,HHEX,CYP26C1,CYP26A1,KLF13,OTUD7A,SYNCRIP,PDCD6,NF1,SLC6A1,VGLL4,TIMP4,CHRN…
GO:0006139	Nucleobase-containing compound metabolic process	89	89/377	ZNF658B,ZNF658,FOXD4L4,TBX1,MAMLD1,HMGB3,FHIT,PLA2G10,SUPT4H1,TOP3B,CNOT6,MGAT1,ZFP62,TRIM41,SNORD95,TRIM52,ATR,FOXL2,MSL3,KCNIP3,NOTCH2,WWOX,CRMP1,TBL1XR1,NSUN3,POLR2E,FKBP6,BAZ1B,BCL7B,MLXIPL,DNAJC30,RFC2,GTF2IRD1,GTF2I,DLG2,CSGALNACT1,MYT1L,CDK5R1,PAXIP1,MPHOSPH8,PSPC1,TIMELESS,FOXI2,MACROD2,CPEB3,HHEX,FAN1,KLF13,NT5E,SYNCRIP,SNORD50A,SNORD50B,AHRR,VGLL4,NUP98,RHOG,SHOX,TRRAP,TXNIP,POLR3GL,RBM…
GO:0010468	Regulation of gene expression	82	82/377	ZNF658B,ZNF658,FOXD4L4,TBX1,MAMLD1,HMGB3,PLA2G10,MIR142,SUPT4H1,CNOT6,FLT4,ZFP62,BTNL8,BTNL3,BTNL9,TRIM41,TRIM52,PIK3CB,FOXL2,MSL3,MIR149,KCNIP3,TRIM43B,NOTCH2,CYFIP1,WWOX,MSR1,CHRNA7,TBL1XR1,NSUN3,FKBP6,BAZ1B,BCL7B,MLXIPL,CLDN3,EIF4H,MIR590,GTF2IRD1,GTF2I,MYT1L,CDK5R1,PAXIP1,BCL2,MPHOSPH8,PSPC1,TIMELESS,FOXI2,CPEB3,HHEX,KLF13,SYNCRIP,AHRR,RNF135,NF1,VGLL4,NUP98,RHOG,SHOX,TRRAP,TXNIP,RBM8A,PIAS3,…
GO:0010646	Regulation of cell communication	80	80/377	TBX1,MTM1,BFAR,NOMO1,MIR142,USP34,FLT4,TRIM41,TRIM52,ATR,FAIM,PIK3CB,FOXL2,ARHGAP6,GPC1,MIR149,CAPN10,GPR35,GRID2,NRXN1,MBD5,NOTCH2,CYFIP1,NLGN1,WWOX,CHRNA7,EVC,TBL1XR1,ROBO2,ABCA7,FZD9,STX1A,TNIK,ARHGAP28,LAMA1,PXDN,CDK5R1,CHN2,GRIN2A,DOCK8,BCL2,TPTE2,NPS,CPEB3,HHEX,CYP26C1,CYP26A1,OTUD7A,PDCD6,NF1,SLC6A1,HRH1,VGLL4,CHRNA10,SMURF1,MTRNR2L5,BICC1,RNF115,CD160,PRKCA,CACNG5,FAM110C,RPS7,SOX11,MAZ,P…
GO:0090304	Nucleic acid metabolic process	79	79/377	ZNF658B,ZNF658,FOXD4L4,TBX1,MAMLD1,HMGB3,PLA2G10,SUPT4H1,TOP3B,CNOT6,ZFP62,TRIM41,SNORD95,TRIM52,ATR,FOXL2,MSL3,KCNIP3,NOTCH2,WWOX,TBL1XR1,NSUN3,POLR2E,FKBP6,BAZ1B,BCL7B,MLXIPL,RFC2,GTF2IRD1,GTF2I,MYT1L,CDK5R1,PAXIP1,MPHOSPH8,PSPC1,TIMELESS,FOXI2,CPEB3,HHEX,FAN1,KLF13,NT5E,SYNCRIP,SNORD50A,SNORD50B,AHRR,VGLL4,NUP98,RHOG,SHOX,TRRAP,TXNIP,POLR3GL,RBM8A,PIAS3,POLR3C,RREB1,RIOK1,SNRNP48,PRKCA,RNASEH1…
GO:0006996	Organelle organization	77	77/377	TUBGCP5,CTNNA3,MTM1,HMGB3,TOP3B,XPO1,CNOT6,ATR,MRAS,ESYT3,CEP70,ESYT2,ARHGAP6,MIR149,CAPN10,GPR35,GRID2,NRXN1,NOTCH2,CYFIP1,NLGN1,CRMP1,DIAPH3,ARL13B,STX19,VPS13B,FZD9,BAZ1B,BCL7B,VPS37D,STX1A,CLDN3,ELN,LIMK1,RFC2,CLIP2,TNIK,ARHGAP28,CDK5R1,MYO1D,BCL2,MPHOSPH8,KIF11,HHEX,CYP26C1,PDCD6,NF1,ATG7,NUP98,RHOG,SMURF1,MTRNR2L5,FARP1,PEX11B,MYH10,STX8,DSP,PRKCA,TRAPPC12,KIF22,PRRT2,KCTD13,TAOK2,INO80E,AL…
GO:0009059	Macromolecule biosynthetic process	72	72/377	ZNF658B,ZNF658,FOXD4L4,TBX1,MAMLD1,HMGB3,PLA2G10,SUPT4H1,CNOT6,MGAT1,ZFP62,TRIM41,TRIM52,ATR,FOXL2,MSL3,KCNIP3,NOTCH2,CYFIP1,WWOX,TBL1XR1,NSUN3,ABCA7,POLR2E,BAZ1B,BCL7B,MLXIPL,EIF4H,MIR590,RFC2,GTF2IRD1,GTF2I,CSGALNACT1,MYT1L,CDK5R1,PAXIP1,BCL2,MPHOSPH8,PSPC1,TIMELESS,FOXI2,CPEB3,HHEX,KLF13,SYNCRIP,AHRR,ATG7,VGLL4,NUP98,PGAP2,RHOG,SHOX,TRRAP,TXNIP,POLR3GL,RBM8A,PIAS3,POLR3C,RREB1,RPS7,SOX11,MAZ,P…
GO:0043412	Macromolecule modification	72	72/377	TBX1,MTM1,BFAR,USP34,FLT4,MGAT1,TRIM7,TRIM41,TRIM52,ATR,PIK3CB,MSL3,DUSP28,TRIM43B,PCMTD2,CHRNA7,TBL1XR1,NSUN3,ABCA7,TRIM50,FKBP6,BAZ1B,MLXIPL,STX1A,CLDN3,LIMK1,TNIK,SUMF1,LAMA1,CDK5R1,PAXIP1,BCL2,TPTE2,MPHOSPH8,MACROD2,HHEX,OTUD7A,PDCD6,RNF135,NF1,ATG7,ART5,ART1,PGAP2,TRRAP,SMURF1,FOLH1,PIAS3,RNF115,SPDYE4,DSP,PRKCA,ACP1,RPS7,SH3BP5,PAGR1,MVP,ASPHD1,KCTD13,TAOK2,PPP4C,MAPK3,PTPRN2,GRK4,HTT,ZDHHC…
GO:0009966	Regulation of signal transduction	71	71/377	TBX1,MTM1,BFAR,NOMO1,USP34,FLT4,TRIM41,TRIM52,ATR,FAIM,PIK3CB,ARHGAP6,GPC1,MIR149,GPR35,NRXN1,MBD5,NOTCH2,CYFIP1,NLGN1,WWOX,CHRNA7,EVC,TBL1XR1,ROBO2,ABCA7,FZD9,STX1A,TNIK,ARHGAP28,LAMA1,PXDN,CDK5R1,CHN2,GRIN2A,DOCK8,BCL2,TPTE2,HHEX,CYP26C1,CYP26A1,OTUD7A,PDCD6,NF1,VGLL4,CHRNA10,SMURF1,MTRNR2L5,BICC1,RNF115,CD160,PRKCA,CACNG5,FAM110C,RPS7,SOX11,MAZ,PAGR1,MVP,SEZ6L2,KCTD13,TAOK2,MAPK3,GRK4,HTT,FOXP…
GO:0044271	Cellular nitrogen compound biosynthetic process	69	69/377	ZNF658B,ZNF658,FOXD4L4,TBX1,MAMLD1,HMGB3,PLA2G10,SUPT4H1,CNOT6,ZFP62,TRIM41,TRIM52,ATR,FOXL2,MSL3,KCNIP3,NOTCH2,CYFIP1,WWOX,TBL1XR1,NSUN3,POLR2E,BAZ1B,BCL7B,MLXIPL,DNAJC30,EIF4H,MIR590,RFC2,GTF2IRD1,GTF2I,MYT1L,CDK5R1,PAXIP1,MPHOSPH8,PSPC1,TIMELESS,FOXI2,CPEB3,HHEX,KLF13,NT5E,SYNCRIP,AHRR,VGLL4,NUP98,RHOG,SHOX,TRRAP,TXNIP,POLR3GL,RBM8A,PIAS3,POLR3C,RREB1,RPS7,SOX11,QPRT,MAZ,PAGR1,INO80E,ALDOA,TBX…
GO:0036211	Protein modification process	69	69/377	TBX1,MTM1,BFAR,USP34,FLT4,MGAT1,TRIM7,TRIM41,TRIM52,ATR,PIK3CB,MSL3,DUSP28,TRIM43B,PCMTD2,CHRNA7,TBL1XR1,ABCA7,TRIM50,BAZ1B,MLXIPL,STX1A,CLDN3,LIMK1,TNIK,SUMF1,LAMA1,CDK5R1,PAXIP1,BCL2,TPTE2,MACROD2,HHEX,OTUD7A,PDCD6,RNF135,NF1,ATG7,ART5,ART1,PGAP2,TRRAP,SMURF1,FOLH1,PIAS3,RNF115,SPDYE4,DSP,PRKCA,ACP1,RPS7,SH3BP5,PAGR1,MVP,ASPHD1,KCTD13,TAOK2,PPP4C,MAPK3,PTPRN2,GRK4,HTT,ZDHHC15,PJA2,MAN2A1,TSLP,C…
GO:0007166	Cell surface receptor signaling pathway	69	69/377	GP1BB,NOMO1,USP34,FLT4,BTNL8,BTNL3,BTNL9,TRIM41,FAIM,PIK3CB,VIPR2,GPC1,MIR149,GPR35,AGXT,GRID2,NRXN1,MBD5,NOTCH2,CYFIP1,NLGN1,WWOX,CHRNA7,EVC,TBL1XR1,ARL13B,ROBO2,ABCA7,FZD9,BCL7B,STX1A,LIMK1,LAT2,TNIK,LAMA1,PXDN,CDK5R1,ANKS1B,GRIN2A,BCL2,DOCK1,IDE,HHEX,TRPM1,PDCD6,NF1,VGLL4,TIMP4,CHRNA10,SMURF1,BICC1,TXNIP,ITGA10,PIAS3,RNF115,CD160,PRKCA,COLEC11,SOX11,SPN,MVP,MAPK3,CORO1A,HTT,FOXP1,TSLP,NREP,APC…
GO:0009893	Positive regulation of metabolic process	69	69/377	ZNF658B,ZNF658,TBX1,PLA2G10,SUPT4H1,CNOT6,FLT4,ZFP62,TRIM52,ATR,PIK3CB,FOXL2,MSL3,MIR149,WWOX,CHRNA7,TBL1XR1,BAZ1B,BCL7B,MLXIPL,CLDN3,CLDN4,RFC2,GTF2I,TNIK,CDK5R1,PAXIP1,GRIN2A,BCL2,TIMELESS,CPEB3,IDE,HHEX,KLF13,SYNCRIP,PDCD6,RNF135,HRH1,ATG7,VGLL4,NUP98,RHOG,SHOX,TRRAP,SMURF1,PIAS3,POLR3C,CD160,SPDYE4,RREB1,RIOK1,RPS7,SOX11,SPN,MAZ,PAGR1,KCTD13,TAOK2,INO80E,TBX6,YPEL3,MAPK3,HTT,FOXP1,TSLP,CAMK4,…
GO:0009889	Regulation of biosynthetic process	67	67/377	ZNF658B,ZNF658,FOXD4L4,TBX1,MAMLD1,HMGB3,PLA2G10,SUPT4H1,CNOT6,ZFP62,TRIM41,TRIM52,ATR,FOXL2,MSL3,MIR149,KCNIP3,NOTCH2,CYFIP1,WWOX,TBL1XR1,NSUN3,ABCA7,BAZ1B,BCL7B,MLXIPL,DNAJC30,EIF4H,MIR590,RFC2,GTF2IRD1,GTF2I,MYT1L,CDK5R1,PAXIP1,BCL2,MPHOSPH8,PSPC1,TIMELESS,FOXI2,CPEB3,HHEX,KLF13,SYNCRIP,AHRR,HRH1,VGLL4,NUP98,RHOG,SHOX,TRRAP,TXNIP,RBM8A,PIAS3,POLR3C,RREB1,SOX11,MAZ,PAGR1,INO80E,TBX6,MAPK3,ZNF33…
GO:0031326	Regulation of cellular biosynthetic process	66	66/377	ZNF658B,ZNF658,FOXD4L4,TBX1,MAMLD1,HMGB3,PLA2G10,SUPT4H1,CNOT6,ZFP62,TRIM41,TRIM52,ATR,FOXL2,MSL3,KCNIP3,NOTCH2,CYFIP1,WWOX,TBL1XR1,NSUN3,ABCA7,BAZ1B,BCL7B,MLXIPL,DNAJC30,EIF4H,MIR590,RFC2,GTF2IRD1,GTF2I,MYT1L,CDK5R1,PAXIP1,BCL2,MPHOSPH8,PSPC1,TIMELESS,FOXI2,CPEB3,HHEX,KLF13,SYNCRIP,AHRR,HRH1,VGLL4,NUP98,RHOG,SHOX,TRRAP,TXNIP,RBM8A,PIAS3,POLR3C,RREB1,SOX11,MAZ,PAGR1,INO80E,TBX6,MAPK3,ZNF337,FOXP1…
GO:0010604	Positive regulation of macromolecule metabolic process	65	65/377	ZNF658B,ZNF658,TBX1,PLA2G10,SUPT4H1,CNOT6,FLT4,ZFP62,TRIM52,ATR,PIK3CB,FOXL2,MSL3,MIR149,WWOX,CHRNA7,TBL1XR1,BAZ1B,BCL7B,MLXIPL,CLDN3,CLDN4,RFC2,GTF2I,TNIK,CDK5R1,PAXIP1,GRIN2A,BCL2,TIMELESS,CPEB3,IDE,HHEX,KLF13,SYNCRIP,PDCD6,RNF135,ATG7,VGLL4,NUP98,RHOG,SHOX,TRRAP,SMURF1,PIAS3,POLR3C,CD160,SPDYE4,RREB1,RIOK1,RPS7,SOX11,SPN,MAZ,PAGR1,KCTD13,TAOK2,INO80E,TBX6,MAPK3,FOXP1,TSLP,CAMK4,APC,DCP2
GO:0019219	Regulation of nucleobase-containing compound metabolic process	63	63/377	ZNF658B,ZNF658,FOXD4L4,TBX1,MAMLD1,HMGB3,PLA2G10,SUPT4H1,CNOT6,ZFP62,TRIM41,TRIM52,ATR,FOXL2,MSL3,KCNIP3,NOTCH2,WWOX,TBL1XR1,BAZ1B,BCL7B,MLXIPL,DNAJC30,RFC2,GTF2IRD1,GTF2I,MYT1L,CDK5R1,PAXIP1,MPHOSPH8,PSPC1,TIMELESS,FOXI2,CPEB3,HHEX,KLF13,SYNCRIP,AHRR,VGLL4,NUP98,RHOG,SHOX,TRRAP,TXNIP,RBM8A,PIAS3,POLR3C,RREB1,RIOK1,PRKCA,SOX11,MAZ,PAGR1,KCTD13,INO80E,PPP4C,TBX6,MAPK3,ZNF337,FOXP1,RBFOX3,CAMK4,DCP2
GO:0010556	Regulation of macromolecule biosynthetic process	63	63/377	ZNF658B,ZNF658,FOXD4L4,TBX1,MAMLD1,HMGB3,PLA2G10,SUPT4H1,CNOT6,ZFP62,TRIM41,TRIM52,ATR,FOXL2,MSL3,KCNIP3,NOTCH2,CYFIP1,WWOX,TBL1XR1,NSUN3,ABCA7,BAZ1B,BCL7B,MLXIPL,EIF4H,MIR590,RFC2,GTF2IRD1,GTF2I,MYT1L,CDK5R1,PAXIP1,BCL2,MPHOSPH8,PSPC1,TIMELESS,FOXI2,CPEB3,HHEX,KLF13,SYNCRIP,AHRR,VGLL4,NUP98,RHOG,SHOX,TRRAP,TXNIP,RBM8A,PIAS3,POLR3C,RREB1,SOX11,MAZ,PAGR1,INO80E,TBX6,MAPK3,ZNF337,FOXP1,CAMK4,DCP2
GO:1901362	Organic cyclic compound biosynthetic process	62	62/377	ZNF658B,ZNF658,FOXD4L4,TBX1,MAMLD1,HMGB3,PLA2G10,SUPT4H1,CNOT6,ZFP62,TRIM41,TRIM52,ATR,FOXL2,MSL3,KCNIP3,NOTCH2,WWOX,TBL1XR1,POLR2E,BAZ1B,BCL7B,MLXIPL,DNAJC30,RFC2,GTF2IRD1,GTF2I,MYT1L,CDK5R1,PAXIP1,MPHOSPH8,PSPC1,TIMELESS,FOXI2,CPEB3,HHEX,KLF13,NT5E,AHRR,VGLL4,NUP98,RHOG,SHOX,TRRAP,TXNIP,POLR3GL,PIAS3,POLR3C,RREB1,SOX11,QPRT,MAZ,PAGR1,INO80E,ALDOA,TBX6,MAPK3,ZNF337,FOXP1,CAMK4,STARD4,DCP2
GO:0018130	Heterocycle biosynthetic process	61	61/377	ZNF658B,ZNF658,FOXD4L4,TBX1,MAMLD1,HMGB3,PLA2G10,SUPT4H1,CNOT6,ZFP62,TRIM41,TRIM52,ATR,FOXL2,MSL3,KCNIP3,NOTCH2,WWOX,TBL1XR1,POLR2E,BAZ1B,BCL7B,MLXIPL,DNAJC30,RFC2,GTF2IRD1,GTF2I,MYT1L,CDK5R1,PAXIP1,MPHOSPH8,PSPC1,TIMELESS,FOXI2,CPEB3,HHEX,KLF13,NT5E,AHRR,VGLL4,NUP98,RHOG,SHOX,TRRAP,TXNIP,POLR3GL,PIAS3,POLR3C,RREB1,SOX11,QPRT,MAZ,PAGR1,INO80E,ALDOA,TBX6,MAPK3,ZNF337,FOXP1,CAMK4,DCP2
GO:0019438	Aromatic compound biosynthetic process	61	61/377	ZNF658B,ZNF658,FOXD4L4,TBX1,MAMLD1,HMGB3,PLA2G10,SUPT4H1,CNOT6,ZFP62,TRIM41,TRIM52,ATR,FOXL2,MSL3,KCNIP3,NOTCH2,WWOX,TBL1XR1,POLR2E,BAZ1B,BCL7B,MLXIPL,DNAJC30,RFC2,GTF2IRD1,GTF2I,MYT1L,CDK5R1,PAXIP1,MPHOSPH8,PSPC1,TIMELESS,FOXI2,CPEB3,HHEX,KLF13,NT5E,AHRR,VGLL4,NUP98,RHOG,SHOX,TRRAP,TXNIP,POLR3GL,PIAS3,POLR3C,RREB1,SOX11,QPRT,MAZ,PAGR1,INO80E,ALDOA,TBX6,MAPK3,ZNF337,FOXP1,CAMK4,DCP2
Table S4: Enrichment analysis performed using ClusterProfiler. A depth level 5 where considered for biological processes. The table shows the top 30 classes.

## Sheet: Supplementary Table S5
ID	Description	Count	GeneRatio	geneID
GO:0043169	Cation binding	83	83/377	ZNF658B,ZNF658,BFAR,PLA2G10,SUPT4H1,NRXN3,CNOT6,MGAT1,ZFP62,TRIM7,TRIM41,TRIM52,ESYT3,ESYT2,GPC1,ANKMY1,RNPEPL1,CACNA2D4,KCNIP3,FAHD2A,TRIM43B,CDH4,NRXN1,NOTCH2,PCDH20,CHRNA7,PROS1,PCDH15,TRIM50,BAZ1B,LIMK1,SUMF1,CSGALNACT1,SLC25A24,PXDN,MYT1L,CDK5R1,CHN2,HTR5A,GRIN2A,CA10,IDE,CYP26C1,CYP26A1,MYOF,FAN1,KLF13,OTUD7A,NT5E,PDCD6,ADAP2,RNF135,NF1,SLC6A1,TIMP4,STIM1,FOLH1,ITGA10,PIAS3,NUDT17,RNF115,RR…
GO:0003676	Nucleic acid binding	66	66/377	ZNF658B,ZNF658,FOXD4L4,TBX1,HMGB3,MIR142,TOP3B,XPO1,CNOT6,ZFP62,ATR,FOXL2,MSL3,MIR149,KCNIP3,CYFIP1,PCDH20,TBL1XR1,NSUN3,POLR2E,TBL2,MLXIPL,EIF4H,MIR590,RFC2,GTF2IRD1,GTF2I,MYT1L,BCL2,PSPC1,TIMELESS,FOXI2,CPEB3,HHEX,FAN1,KLF13,OTUD7A,SYNCRIP,AHRR,NUP98,SHOX,BICC1,NBPF10,RBM8A,POLR3C,MYH10,RREB1,DSP,TMEM18,RNASEH1,RPS7,COLEC11,SOX11,KIF22,MAZ,ALDOA,TBX6,CORO1A,ZNF337,ADD1,NOP14,FOXP1,RBFOX3,WDR36,…
GO:0042802	Identical protein binding	45	45/377	GP1BB,TBX1,MTMR1,FHIT,FLT4,TRIM41,CEP70,ESYT2,KIF1A,AGXT,NLGN1,CFH,CHRNA7,CRMP1,ROBO2,TRIM50,FKBP6,FZD9,STX1A,CLDN3,CLDN4,SUMF1,PSMD7,BCL2,TIMELESS,IDE,HHEX,PDCD6,RNF135,SLC6A1,ATG7,SYN2,STIM1,PEX11B,COLEC11,QPRT,MVP,KCTD13,ALDOA,MAPK3,CORO1A,ADD1,HTT,FOXP1,MAN2A1
GO:0019899	Enzyme binding	41	41/377	FHIT,BFAR,SUPT4H1,XPO1,FLT4,FOXL2,ARHGAP6,NOTCH2,CYFIP1,WWOX,DIAPH3,TBL2,STX1A,RFC2,DLG2,CDK5R1,BCL2,DOCK1,KIF11,TIMP4,RHOG,STIM1,FARP1,TXNIP,PIAS3,CD160,SPDYE4,STX8,CNTNAP2,DSP,PRKCA,SH3YL1,RPS7,MVP,KCTD13,TAOK2,MAPK3,NOP14,HTT,PJA2,APC
GO:0043168	Anion binding	39	39/377	CCT8L2,PDXDC1,FLT4,ATR,MRAS,PIK3CB,KIF1A,AGXT,CKMT1B,KCNT2,ARL13B,ABCA7,BAZ1B,LIMK1,RFC2,TNIK,FRMPD4,MYO1D,PRODH,SESTD1,IDE,KIF11,CYP26C1,CYP26A1,SNX14,ADAP2,SYN2,RHOG,FOLH1,MYH10,RIOK1,PRKCA,KIF22,TAOK2,MAPK3,GRK4,UPRT,CAMK4,TSSK1B
GO:0000166	Nucleotide binding	32	32/377	CCT8L2,FHIT,FLT4,ATR,MRAS,PIK3CB,KIF1A,CKMT1B,KCNT2,ARL13B,ABCA7,BAZ1B,LIMK1,RFC2,TNIK,MYO1D,PRODH,IDE,KIF11,NT5E,SYN2,RHOG,MYH10,RIOK1,PRKCA,KIF22,TAOK2,MAPK3,GRK4,UPRT,CAMK4,TSSK1B
GO:1901265	Nucleoside phosphate binding	32	32/377	CCT8L2,FHIT,FLT4,ATR,MRAS,PIK3CB,KIF1A,CKMT1B,KCNT2,ARL13B,ABCA7,BAZ1B,LIMK1,RFC2,TNIK,MYO1D,PRODH,IDE,KIF11,NT5E,SYN2,RHOG,MYH10,RIOK1,PRKCA,KIF22,TAOK2,MAPK3,GRK4,UPRT,CAMK4,TSSK1B
GO:0032553	Ribonucleotide binding	29	29/377	CCT8L2,FLT4,ATR,MRAS,PIK3CB,KIF1A,CKMT1B,KCNT2,ARL13B,ABCA7,BAZ1B,LIMK1,RFC2,TNIK,MYO1D,IDE,KIF11,SYN2,RHOG,MYH10,RIOK1,PRKCA,KIF22,TAOK2,MAPK3,GRK4,UPRT,CAMK4,TSSK1B
GO:0008092	Cytoskeletal protein binding	27	27/377	TUBGCP5,CTNNA3,CEP70,CAPN10,KIF1A,CYFIP1,CRMP1,DIAPH3,BCL7B,STX1A,CLIP2,CDK5R1,MYO1D,KIF11,STIM1,FARP1,MYH10,FAM110C,SNTG2,KIF22,TAOK2,ALDOA,CORO1A,ADD1,HTT,EPB41L4A,APC
GO:0015075	Ion transmembrane transporter activity	23	23/377	CCT8L2,KCNB2,GRID2,CACNA2D4,KCNIP3,CATSPER2,NIPA2,NIPA1,KCNT2,CHRNA7,CLDN4,SLC25A24,GRIN2A,TRPM1,SLC9A3,SLC6A11,SLC6A1,CHRNA10,SLCO1B3,SLCO1B7,SLCO1B1,CACNG5,MFSD10
GO:0004888	Transmembrane signaling receptor activity	23	23/377	GP1BB,OR4M2,OR4N4,FLT4,OR2Y1,OR2V2,VIPR2,GPR35,GRID2,CHRNA7,ROBO2,ABCA7,FZD9,CLDN3,CLDN4,HTR5A,GRIN2A,HRH1,CHRNA10,GNRHR2,CD160,SPN,PTPRN2
GO:0000981	DNA-binding transcription factor activity, RNA polymerase II-specific	22	22/377	ZNF658B,ZNF658,FOXD4L4,TBX1,ZFP62,FOXL2,KCNIP3,MLXIPL,GTF2IRD1,GTF2I,MYT1L,FOXI2,HHEX,KLF13,AHRR,SHOX,RREB1,SOX11,MAZ,TBX6,ZNF337,FOXP1
GO:0005102	Signaling receptor binding	21	21/377	NRXN3,SCGB3A1,BTNL8,BTNL3,BTNL9,NRXN1,NLGN1,LAMA1,PXDN,CDK5R1,ANKS1B,RNF135,CHRNA10,MTRNR2L5,ITGA10,CD160,PDZK1,PRKCA,SNTG2,TAOK2,TSLP
GO:0016772	Transferase activity, transferring phosphorus-containing groups	20	20/377	FHIT,FLT4,ATR,PIK3CB,CKMT1B,POLR2E,BAZ1B,LIMK1,TNIK,DLG2,CDK5R1,POLR3C,RIOK1,PRKCA,CDIPT,TAOK2,MAPK3,GRK4,CAMK4,TSSK1B
GO:0046983	Protein dimerization activity	20	20/377	TBX1,MTMR1,SUPT4H1,FLT4,AGXT,KCNB2,CHRNA7,FZD9,MLXIPL,PSMD7,BCL2,IDE,HHEX,PDCD6,AHRR,ATG7,PEX11B,CORO1A,ADD1,MAN2A1
GO:0015318	Inorganic molecular entity transmembrane transporter activity	19	19/377	CCT8L2,AQP7P3,KCNB2,GRID2,CACNA2D4,KCNIP3,CATSPER2,NIPA2,NIPA1,KCNT2,CHRNA7,CLDN4,GRIN2A,TRPM1,SLC9A3,SLC6A11,SLC6A1,CHRNA10,CACNG5
GO:0016788	Hydrolase activity, acting on ester bonds	17	17/377	MTM1,MTMR1,PLA2G10,CNOT6,DUSP28,ABHD11,TPTE2,FAN1,MTMR10,NT5E,ACP1,RNASEH1,PPP4C,GDPD3,NANP,PTPRN2,DCP2
GO:0022803	Passive transmembrane transporter activity	17	17/377	CCT8L2,AQP7P3,AQP12B,AQP12A,KCNB2,GRID2,CACNA2D4,KCNIP3,CATSPER2,KCNT2,CHRNA7,CLDN4,GRIN2A,BCL2,TRPM1,CHRNA10,CACNG5
GO:0050839	Cell adhesion molecule binding	17	17/377	CTNNA3,PDXDC1,NRXN3,ESYT2,CDH4,NRXN1,NLGN1,DIAPH3,ROBO2,EIF4H,CDK5R1,EXOC3,ITGA10,DSP,PRKCA,ALDOA,ADD1
GO:0005543	Phospholipid binding	15	15/377	MTM1,PLA2G10,ESYT3,ESYT2,VPS13B,FRMPD4,SYT14,SESTD1,MYOF,SNX14,ADAP2,NF1,SMURF1,SH3YL1,DOC2A
GO:0004672	Protein kinase activity	14	14/377	FLT4,ATR,PIK3CB,BAZ1B,LIMK1,TNIK,CDK5R1,RIOK1,PRKCA,TAOK2,MAPK3,GRK4,CAMK4,TSSK1B
GO:0019904	Protein domain specific binding	14	14/377	ARHGAP6,GRID2,NLGN1,STX1A,LAT2,MYO1D,BCL2,DOCK1,SLC9A3,PDZK1,SNTG2,CAPN7,SH3BP5,KCTD13
GO:0019787	Ubiquitin-like protein transferase activity	12	12/377	BFAR,TRIM7,TRIM41,TRIM52,TRIM43B,TRIM50,RNF135,SMURF1,PIAS3,RNF115,KCTD13,PJA2
GO:0008134	Transcription factor binding	11	11/377	FOXL2,NOTCH2,MLXIPL,GTF2I,BCL2,HHEX,VGLL4,PAGR1,TBX6,ADD1,FOXP1
GO:0060589	Nucleoside-triphosphatase regulator activity	10	10/377	ARHGAP6,ARHGAP28,CHN2,DOCK8,DOCK1,ADAP2,NF1,RASGEF1C,FARP1,SH3BP5
GO:0001216	DNA-binding transcription activator activity	10	10/377	ZNF658B,ZNF658,ZFP62,FOXL2,GTF2I,HHEX,KLF13,SHOX,RREB1,SOX11
GO:0008233	Peptidase activity	9	9/377	USP34,RNPEPL1,CAPN10,DPP6,IDE,OTUD7A,NUP98,FOLH1,CAPN7
GO:0016817	Hydrolase activity, acting on acid anhydrides	9	9/377	FHIT,MRAS,KIF1A,ARL13B,RFC2,RHOG,NUDT17,KIF22,DCP2
GO:0042277	Peptide binding	9	9/377	VIPR2,NLGN1,MSR1,CHRNA7,GRIN2A,IDE,NUP98,FOLH1,GNRHR2
GO:0099106	Ion channel regulator activity	8	8/377	KCNIP3,NRXN1,CHRNA7,STX1A,DPP6,STIM1,PIAS3,STX8
Table S5: Enrichment analysis performed using ClusterProfiler. A depth level 4 where considered for Molecular function. The table shows the top 30 classes.

## Sheet: Supplementary Table S6
ID	Description	Count	GeneRatio	geneID
GO:0046872	Metal ion binding	80	80/377	ZNF658B,ZNF658,BFAR,PLA2G10,SUPT4H1,NRXN3,CNOT6,MGAT1,ZFP62,TRIM7,TRIM41,TRIM52,ESYT3,ESYT2,GPC1,ANKMY1,RNPEPL1,CACNA2D4,KCNIP3,FAHD2A,TRIM43B,CDH4,NRXN1,NOTCH2,PCDH20,PROS1,PCDH15,TRIM50,BAZ1B,LIMK1,SUMF1,CSGALNACT1,SLC25A24,PXDN,MYT1L,CDK5R1,CHN2,GRIN2A,CA10,IDE,CYP26C1,CYP26A1,MYOF,FAN1,KLF13,OTUD7A,NT5E,PDCD6,ADAP2,RNF135,SLC6A1,TIMP4,STIM1,FOLH1,ITGA10,PIAS3,NUDT17,RNF115,RREB1,RIOK1,SNRNP48…
GO:0003677	DNA binding	37	37/377	ZNF658B,ZNF658,FOXD4L4,TBX1,HMGB3,TOP3B,ZFP62,ATR,FOXL2,MSL3,KCNIP3,TBL1XR1,POLR2E,MLXIPL,RFC2,GTF2IRD1,GTF2I,MYT1L,BCL2,TIMELESS,FOXI2,HHEX,FAN1,KLF13,OTUD7A,AHRR,SHOX,POLR3C,RREB1,TMEM18,COLEC11,SOX11,KIF22,MAZ,TBX6,ZNF337,FOXP1
GO:0003723	RNA binding	32	32/377	HMGB3,MIR142,TOP3B,XPO1,CNOT6,MIR149,CYFIP1,PCDH20,NSUN3,TBL2,EIF4H,MIR590,PSPC1,CPEB3,SYNCRIP,NUP98,BICC1,NBPF10,RBM8A,MYH10,DSP,RNASEH1,RPS7,MAZ,ALDOA,CORO1A,ADD1,NOP14,RBFOX3,WDR36,SRP19,DCP2
GO:0000166	Nucleotide binding	32	32/377	CCT8L2,FHIT,FLT4,ATR,MRAS,PIK3CB,KIF1A,CKMT1B,KCNT2,ARL13B,ABCA7,BAZ1B,LIMK1,RFC2,TNIK,MYO1D,PRODH,IDE,KIF11,NT5E,SYN2,RHOG,MYH10,RIOK1,PRKCA,KIF22,TAOK2,MAPK3,GRK4,UPRT,CAMK4,TSSK1B
GO:0017076	Purine nucleotide binding	29	29/377	CCT8L2,FLT4,ATR,MRAS,PIK3CB,KIF1A,CKMT1B,KCNT2,ARL13B,ABCA7,BAZ1B,LIMK1,RFC2,TNIK,MYO1D,IDE,KIF11,SYN2,RHOG,MYH10,RIOK1,PRKCA,KIF22,TAOK2,MAPK3,GRK4,UPRT,CAMK4,TSSK1B
GO:0032553	Ribonucleotide binding	29	29/377	CCT8L2,FLT4,ATR,MRAS,PIK3CB,KIF1A,CKMT1B,KCNT2,ARL13B,ABCA7,BAZ1B,LIMK1,RFC2,TNIK,MYO1D,IDE,KIF11,SYN2,RHOG,MYH10,RIOK1,PRKCA,KIF22,TAOK2,MAPK3,GRK4,UPRT,CAMK4,TSSK1B
GO:0035639	Purine ribonucleoside triphosphate binding	29	29/377	CCT8L2,FLT4,ATR,MRAS,PIK3CB,KIF1A,CKMT1B,KCNT2,ARL13B,ABCA7,BAZ1B,LIMK1,RFC2,TNIK,MYO1D,IDE,KIF11,SYN2,RHOG,MYH10,RIOK1,PRKCA,KIF22,TAOK2,MAPK3,GRK4,UPRT,CAMK4,TSSK1B
GO:0032555	Purine ribonucleotide binding	29	29/377	CCT8L2,FLT4,ATR,MRAS,PIK3CB,KIF1A,CKMT1B,KCNT2,ARL13B,ABCA7,BAZ1B,LIMK1,RFC2,TNIK,MYO1D,IDE,KIF11,SYN2,RHOG,MYH10,RIOK1,PRKCA,KIF22,TAOK2,MAPK3,GRK4,UPRT,CAMK4,TSSK1B
GO:0001067	Transcription regulatory region nucleic acid binding	21	21/377	ZNF658B,ZNF658,FOXD4L4,TBX1,ZFP62,FOXL2,KCNIP3,TBL1XR1,MLXIPL,GTF2IRD1,MYT1L,FOXI2,HHEX,KLF13,AHRR,RREB1,SOX11,MAZ,TBX6,ZNF337,FOXP1
GO:0015267	Channel activity	17	17/377	CCT8L2,AQP7P3,AQP12B,AQP12A,KCNB2,GRID2,CACNA2D4,KCNIP3,CATSPER2,KCNT2,CHRNA7,CLDN4,GRIN2A,BCL2,TRPM1,CHRNA10,CACNG5
GO:0016301	Kinase activity	16	16/377	FLT4,ATR,PIK3CB,CKMT1B,BAZ1B,LIMK1,TNIK,DLG2,CDK5R1,RIOK1,PRKCA,TAOK2,MAPK3,GRK4,CAMK4,TSSK1B
GO:0008324	Cation transmembrane transporter activity	16	16/377	CCT8L2,KCNB2,CACNA2D4,KCNIP3,CATSPER2,NIPA2,NIPA1,KCNT2,CHRNA7,GRIN2A,TRPM1,SLC9A3,SLC6A11,SLC6A1,CHRNA10,CACNG5
GO:0022890	Inorganic cation transmembrane transporter activity	16	16/377	CCT8L2,KCNB2,CACNA2D4,KCNIP3,CATSPER2,NIPA2,NIPA1,KCNT2,CHRNA7,GRIN2A,TRPM1,SLC9A3,SLC6A11,SLC6A1,CHRNA10,CACNG5
GO:0042803	Protein homodimerization activity	16	16/377	TBX1,MTMR1,FLT4,AGXT,CHRNA7,FZD9,PSMD7,BCL2,IDE,HHEX,PDCD6,ATG7,PEX11B,CORO1A,ADD1,MAN2A1
GO:0019900	Kinase binding	15	15/377	TBL2,STX1A,DLG2,CDK5R1,KIF11,RHOG,CD160,SPDYE4,DSP,RPS7,MVP,TAOK2,HTT,PJA2,APC
GO:0016773	Phosphotransferase activity, alcohol group as acceptor	14	14/377	FLT4,ATR,PIK3CB,BAZ1B,LIMK1,TNIK,CDK5R1,RIOK1,PRKCA,TAOK2,MAPK3,GRK4,CAMK4,TSSK1B
GO:0005216	Ion channel activity	13	13/377	CCT8L2,KCNB2,GRID2,CACNA2D4,KCNIP3,CATSPER2,KCNT2,CHRNA7,CLDN4,GRIN2A,TRPM1,CHRNA10,CACNG5
GO:0042578	Phosphoric ester hydrolase activity	12	12/377	MTM1,MTMR1,DUSP28,TPTE2,FAN1,MTMR10,NT5E,ACP1,PPP4C,GDPD3,NANP,PTPRN2
GO:0015631	Tubulin binding	12	12/377	TUBGCP5,CEP70,KIF1A,CLIP2,CDK5R1,KIF11,STIM1,FAM110C,KIF22,ALDOA,HTT,APC
GO:0004842	Ubiquitin-protein transferase activity	11	11/377	BFAR,TRIM7,TRIM41,TRIM52,TRIM43B,TRIM50,RNF135,SMURF1,RNF115,KCTD13,PJA2
GO:0003779	Actin binding	11	11/377	CTNNA3,CYFIP1,DIAPH3,BCL7B,CDK5R1,MYO1D,MYH10,SNTG2,ALDOA,CORO1A,ADD1
GO:0061659	Ubiquitin-like protein ligase activity	10	10/377	BFAR,TRIM7,TRIM41,TRIM52,TRIM43B,TRIM50,RNF135,SMURF1,PIAS3,RNF115
GO:0004674	Protein serine/threonine kinase activity	10	10/377	ATR,LIMK1,TNIK,RIOK1,PRKCA,TAOK2,MAPK3,GRK4,CAMK4,TSSK1B
GO:0106310	Protein serine kinase activity	10	10/377	ATR,PIK3CB,LIMK1,TNIK,RIOK1,PRKCA,TAOK2,MAPK3,CAMK4,TSSK1B
GO:0140297	DNA-binding transcription factor binding	10	10/377	FOXL2,NOTCH2,MLXIPL,GTF2I,BCL2,HHEX,PAGR1,TBX6,ADD1,FOXP1
GO:0045296	Cadherin binding	10	10/377	CTNNA3,PDXDC1,ESYT2,CDH4,DIAPH3,EIF4H,CDK5R1,EXOC3,ALDOA,ADD1
GO:0004930	G protein-coupled receptor activity	10	10/377	OR4M2,OR4N4,OR2Y1,OR2V2,VIPR2,GPR35,FZD9,HTR5A,HRH1,GNRHR2
GO:0030695	Gtpase regulator activity	10	10/377	ARHGAP6,ARHGAP28,CHN2,DOCK8,DOCK1,ADAP2,NF1,RASGEF1C,FARP1,SH3BP5
GO:0001228	DNA-binding transcription activator activity, RNA polymerase II-specific	10	10/377	ZNF658B,ZNF658,ZFP62,FOXL2,GTF2I,HHEX,KLF13,SHOX,RREB1,SOX11
GO:0016818	Hydrolase activity, acting on acid anhydrides, in phosphorus-containing anhydrides	9	9/377	FHIT,MRAS,KIF1A,ARL13B,RFC2,RHOG,NUDT17,KIF22,DCP2
Table S6: Enrichment analysis performed using ClusterProfiler. A depth level 5 where considered for Molecular Function. The table shows the top 30 classes.

## Sheet: Supplementary Table S7
ID	Description	Count	GeneRatio	geneID
GO:0043229	Intracellular organelle	214	214/377	ZNF658B,ZNF658,FOXD4L4,TBX1,TUBGCP5,CTNNA3,MAMLD1,MTM1,HMGB3,FHIT,BFAR,PLA2G10,NOMO1,PDXDC1,SUPT4H1,TOP3B,USP34,XPO1,CNOT6,FLT4,MGAT1,ZFP62,TRIM7,TRIM41,SNORD95,TRIM52,ATR,ESYT3,CEP70,PIK3CB,FOXL2,ESYT2,ARHGAP6,MSL3,GPC1,CAPN10,KIF1A,AGXT,KCNIP3,NRXN1,MBD5,NOTCH2,CKMT1B,CYFIP1,NIPA2,NIPA1,NLGN1,WWOX,MSR1,EVC,CRMP1,TBL1XR1,DIAPH3,PROS1,ARL13B,STX19,NSUN3,ABCA7,POLR2E,VPS13B,FKBP6,FZD9,BAZ1B,BCL7B,…
GO:0043227	Membrane-bounded organelle	214	214/377	ZNF658B,ZNF658,FOXD4L4,TBX1,MAMLD1,MTM1,HMGB3,FHIT,BFAR,PLA2G10,NOMO1,PDXDC1,SUPT4H1,TOP3B,USP34,XPO1,CNOT6,SCGB3A1,FLT4,MGAT1,ZFP62,TRIM7,TRIM41,SNORD95,TRIM52,ATR,ESYT3,PIK3CB,FOXL2,ESYT2,MSL3,GPC1,CAPN10,KIF1A,AGXT,KCNIP3,NRXN1,MBD5,NOTCH2,CKMT1B,STRC,CATSPER2,CYFIP1,NIPA2,NIPA1,NLGN1,WWOX,MSR1,CFH,EVC,TBL1XR1,DIAPH3,PROS1,ARL13B,STX19,NSUN3,ROBO2,PCDH15,ABCA7,POLR2E,VPS13B,FKBP6,FZD9,BAZ1B,BC…
GO:0005737	Cytoplasm	206	206/377	CCT8L2,TUBGCP5,CTNNA3,MAMLD1,MTM1,MTMR1,HMGB3,FHIT,BFAR,PLA2G10,NOMO1,PDXDC1,USP34,XPO1,CNOT6,FLT4,MGAT1,TRIM7,TRIM41,TRIM52,ATR,ESYT3,CEP70,FAIM,PIK3CB,ESYT2,ARHGAP6,GPC1,CAPN10,AQP12B,AQP12A,KIF1A,AGXT,KCNIP3,TRIM43B,NRXN1,PCMTD2,LSAMP,NOTCH2,CKMT1B,CYFIP1,NIPA2,NIPA1,NLGN1,WWOX,MSR1,EVC,CRMP1,DIAPH3,PROS1,ARL13B,STX19,NSUN3,ABCA7,POLR2E,VPS13B,TRIM50,FKBP6,FZD9,TBL2,MLXIPL,VPS37D,DNAJC30,STX1A…
GO:0005886	Plasma membrane	126	126/377	XKR3,CNTNAP3,AQP7P3,GP1BB,OR4M2,OR4N4,MTM1,MTMR1,CD99L2,FHIT,BFAR,NRXN3,FLT4,OR2Y1,BTNL8,BTNL3,BTNL9,OR2V2,MRAS,ESYT3,PIK3CB,TMEM47,ESYT2,VIPR2,GPC1,CAPN10,GPR35,KCNB2,GRID2,CACNA2D4,KCNIP3,CDH4,NRXN1,LSAMP,NOTCH2,CATSPER2,NIPA2,NIPA1,NLGN1,PCDH20,WWOX,MSR1,KCNT2,CHRNA7,EVC,PROS1,ARL13B,STX19,ROBO2,PCDH15,ABCA7,FZD9,STX1A,CLDN3,CLDN4,LAT2,TNIK,DLG2,CDK5R1,MYO1D,ANKS1B,DPP6,HTR5A,GRIN2A,DOCK8,TPTE…
GO:0031224	Intrinsic component of membrane	110	110/377	XKR3,CNTNAP3,FAM74A1,FAM74A3,AQP7P3,GP1BB,OR4M2,OR4N4,CD99L2,BFAR,NOMO1,NRXN3,FLT4,OR2Y1,MGAT1,BTNL8,BTNL3,BTNL9,OR2V2,ESYT3,TMEM47,ESYT2,VIPR2,GPC1,GPR35,AQP12B,AQP12A,KCNB2,GRID2,CACNA2D4,KCNIP3,CDH4,NRXN1,LSAMP,NOTCH2,CATSPER2,NIPA2,NIPA1,NLGN1,PCDH20,MSR1,KCNT2,CHRNA7,EVC,STX19,ROBO2,PCDH15,ABCA7,FZD9,TBL2,DNAJC30,STX1A,CLDN3,CLDN4,LAT2,CSGALNACT1,SLC25A24,DGCR2,DPP6,HTR5A,GRIN2A,BCL2,TPTE2,S…
GO:0005829	Cytosol	107	107/377	CCT8L2,TUBGCP5,CTNNA3,MTM1,MTMR1,FHIT,USP34,XPO1,CNOT6,FLT4,TRIM52,CEP70,PIK3CB,ESYT2,ARHGAP6,GPC1,CAPN10,AGXT,KCNIP3,LSAMP,CYFIP1,WWOX,MSR1,CRMP1,DIAPH3,ARL13B,POLR2E,TRIM50,FKBP6,MLXIPL,STX1A,LIMK1,EIF4H,GTF2IRD1,TNIK,DLG2,PSMD7,ARHGAP28,PSMD11,CDK5R1,MYO1D,CHN2,ANKS1B,DOCK8,BCL2,TPTE2,MPHOSPH8,DOCK1,CPEB3,IDE,KIF11,EXOC6,FAN1,MTMR10,OTUD7A,NT5E,SNX14,SYNCRIP,PDCD6,AHRR,EXOC3,RNF135,NF1,HRH1,AT…
GO:0016021	Integral component of membrane	105	105/377	XKR3,CNTNAP3,FAM74A1,FAM74A3,AQP7P3,GP1BB,OR4M2,OR4N4,CD99L2,BFAR,NOMO1,NRXN3,FLT4,OR2Y1,MGAT1,BTNL8,BTNL3,BTNL9,OR2V2,ESYT3,TMEM47,ESYT2,VIPR2,GPR35,AQP12B,AQP12A,KCNB2,GRID2,CACNA2D4,KCNIP3,CDH4,NRXN1,NOTCH2,CATSPER2,NIPA2,NIPA1,NLGN1,PCDH20,MSR1,KCNT2,CHRNA7,EVC,STX19,ROBO2,PCDH15,ABCA7,FZD9,TBL2,DNAJC30,STX1A,CLDN3,CLDN4,LAT2,CSGALNACT1,SLC25A24,DGCR2,DPP6,HTR5A,GRIN2A,BCL2,TPTE2,SYT14,CYP26C…
GO:0043233	Organelle lumen	102	102/377	MAMLD1,FHIT,SUPT4H1,XPO1,FLT4,TRIM41,SNORD95,TRIM52,ATR,PIK3CB,FOXL2,MSL3,GPC1,AGXT,NRXN1,MBD5,NOTCH2,CYFIP1,WWOX,TBL1XR1,PROS1,NSUN3,POLR2E,FKBP6,BAZ1B,MLXIPL,LIMK1,RFC2,GTF2IRD1,GTF2I,TNIK,SUMF1,PSMD7,PSMD11,CDK5R1,PRODH,ANKS1B,PAXIP1,BCL2,MPHOSPH8,PSPC1,TIMELESS,DOCK1,MACROD2,CPEB3,IDE,FAN1,NT5E,SYNCRIP,SNORD50A,SNORD50B,PDCD6,AHRR,NF1,ATG7,NUP98,ANKRD11,SHOX,TRRAP,SMURF1,TXNIP,POLR3GL,RBM8A,P…
GO:0043228	Non-membrane-bounded organelle	102	102/377	FOXD4L4,TBX1,TUBGCP5,CTNNA3,MAMLD1,MTM1,HMGB3,FHIT,TOP3B,XPO1,TRIM41,SNORD95,ATR,CEP70,PIK3CB,FOXL2,ARHGAP6,KIF1A,NRXN1,MBD5,EVC,CRMP1,TBL1XR1,DIAPH3,ARL13B,NSUN3,POLR2E,FKBP6,BAZ1B,BCL7B,MLXIPL,STX1A,LIMK1,RFC2,CLIP2,TNIK,FRMPD4,MYT1L,CDK5R1,MYO1D,ANKS1B,PAXIP1,MPHOSPH8,PSPC1,TIMELESS,CCDC141,SESTD1,FOXI2,MACROD2,KIF11,HHEX,KLF13,SNORD50A,SNORD50B,AHRR,RNF135,NF1,ATG7,TIMP4,NUP98,RHOG,STIM1,SHOX…
GO:0031090	Organelle membrane	65	65/377	BFAR,NOMO1,XPO1,MGAT1,ESYT3,ESYT2,KIF1A,NRXN1,NOTCH2,CKMT1B,MSR1,EVC,PROS1,ARL13B,ABCA7,VPS13B,FZD9,TBL2,VPS37D,DNAJC30,STX1A,CSGALNACT1,SLC25A24,PRODH,GRIN2A,BCL2,TPTE2,CYP26C1,CYP26A1,MYOF,TRPM1,SNX14,PDCD6,EXOC3,SYN2,ART1,NUP98,PGAP2,RHOG,STIM1,TMEM130,PEX11B,STX8,SSR1,DSP,PRKCA,TMEM18,SH3BP5,ZG16,PRRT2,CDIPT,SEZ6L2,TAOK2,DOC2A,GDPD3,CORO1A,PTPRN2,MFSD10,GRK4,HTT,ZDHHC15,PJA2,MAN2A1,SLC25A46,R…
GO:0120025	Plasma membrane bounded cell projection	63	63/377	CTNNA3,MTM1,KIF1A,KCNB2,GRID2,NOTCH2,STRC,CATSPER2,CYFIP1,NLGN1,WWOX,CHRNA7,EVC,CRMP1,ARL13B,ROBO2,PCDH15,ABCA7,FZD9,STX1A,LIMK1,DLG2,FRMPD4,CDK5R1,MYO1D,ANKS1B,HTR5A,GRIN2A,DOCK8,CCDC141,CPEB3,EXOC6,TRPM1,SNX14,EXOC3,SLC9A3,NF1,SLC6A11,SLC6A1,HRH1,ATG7,CHRNA10,SMURF1,FARP1,RBM8A,PIAS3,PDZK1,MYH10,CNTNAP2,SH3YL1,DCDC2C,SPN,PRRT2,TAOK2,DOC2A,MAPK3,CORO1A,MFSD10,GRK4,HTT,APC,MCC,TSSK1B
GO:0031226	Intrinsic component of plasma membrane	49	49/377	GP1BB,OR4M2,OR4N4,BFAR,NRXN3,FLT4,ESYT3,ESYT2,VIPR2,GPC1,GPR35,KCNB2,GRID2,KCNIP3,CDH4,NRXN1,NOTCH2,NLGN1,PCDH20,MSR1,CHRNA7,PCDH15,STX1A,CLDN3,CLDN4,DPP6,HTR5A,GRIN2A,TRPM1,SLC6A11,SLC6A1,HRH1,CHRNA10,STIM1,TMEM130,FOLH1,GNRHR2,ITGA10,CD160,STX8,SLCO1B3,SLCO1B7,SLCO1B1,CNTNAP2,CACNG5,TPO,SPN,PRRT2,PTPRN2
GO:0005615	Extracellular space	47	47/377	PLA2G10,MIR142,SCGB3A1,MGAT1,GPC1,MBD5,CYFIP1,MSR1,CFH,PROS1,ROBO2,VPS37D,MIR590,LAT2,TNIK,PSMD7,LAMA1,PXDN,MYO1D,IDE,MYOF,NT5E,PDCD6,SLC9A3,TIMP4,RHOG,SMURF1,FOLH1,PDZK1,MYH10,RREB1,DSP,PRKCA,ACP1,TPO,COLEC11,CAPN7,SPN,QPRT,ZG16,MVP,ALDOA,GDPD3,CORO1A,MAN2A1,TSLP,CAMK4
GO:0031410	Cytoplasmic vesicle	43	43/377	MTM1,PLA2G10,GPC1,KIF1A,CYFIP1,NIPA2,NIPA1,MSR1,PROS1,STX19,ABCA7,VPS13B,VPS37D,STX1A,TNIK,PSMD7,PSMD11,MYO1D,GRIN2A,MYOF,SNX14,PDCD6,EXOC3,ATG7,SYN2,RHOG,STX8,CNTNAP2,DSP,SH3BP5,ZG16,PRRT2,MVP,TAOK2,DOC2A,ALDOA,MAPK3,CORO1A,PTPRN2,MFSD10,HTT,STARD4,TSSK1B
GO:0098590	Plasma membrane region	41	41/377	AQP7P3,GRID2,NRXN1,NLGN1,CHRNA7,EVC,ARL13B,STX19,ROBO2,ABCA7,FZD9,STX1A,CLDN3,CLDN4,TNIK,DLG2,MYO1D,HTR5A,GRIN2A,DOCK8,IDE,MYOF,EXOC3,SLC9A3,SLC6A11,SLC6A1,CHRNA10,STIM1,FARP1,PDZK1,MYH10,SLCO1B3,SLCO1B1,CNTNAP2,DSP,CACNG5,SH3YL1,PRRT2,MAPK3,MFSD10,APC
GO:0045202	Synapse	41	41/377	GPC1,KIF1A,GRID2,NRXN1,CYFIP1,NLGN1,CHRNA7,STX19,PCDH15,FZD9,STX1A,TNIK,DLG2,FRMPD4,CDK5R1,CHN2,ANKS1B,HTR5A,GRIN2A,NPS,CPEB3,EXOC3,NF1,SLC6A11,SLC6A1,HRH1,SYN2,CHRNA10,FARP1,PIAS3,CACNG5,RPS7,PRRT2,DOC2A,CORO1A,PTPRN2,ADD1,HTT,ZDHHC15,PJA2,CAMK4
GO:0005783	Endoplasmic reticulum	39	39/377	BFAR,NOMO1,ESYT3,ESYT2,KCNIP3,NRXN1,NOTCH2,PROS1,ABCA7,FZD9,TBL2,SUMF1,PXDN,MYO1D,HTR5A,GRIN2A,BCL2,TPTE2,CYP26C1,CYP26A1,TRPM1,SYNCRIP,PDCD6,ART1,PGAP2,RHOG,STIM1,STX8,SSR1,PRKCA,CDIPT,SEZ6L2,GDPD3,MAPK3,HTT,ZDHHC15,PJA2,STARD4,REEP5
GO:0043230	Extracellular organelle	37	37/377	SCGB3A1,MGAT1,GPC1,MBD5,CYFIP1,CFH,PROS1,ROBO2,VPS37D,LAT2,TNIK,PSMD7,PXDN,MYO1D,IDE,MYOF,NT5E,PDCD6,SLC9A3,RHOG,SMURF1,FOLH1,PDZK1,MYH10,RREB1,DSP,PRKCA,ACP1,CAPN7,SPN,QPRT,MVP,ALDOA,GDPD3,CORO1A,MAN2A1,CAMK4
GO:0070062	Extracellular exosome	37	37/377	SCGB3A1,MGAT1,GPC1,MBD5,CYFIP1,CFH,PROS1,ROBO2,VPS37D,LAT2,TNIK,PSMD7,PXDN,MYO1D,IDE,MYOF,NT5E,PDCD6,SLC9A3,RHOG,SMURF1,FOLH1,PDZK1,MYH10,RREB1,DSP,PRKCA,ACP1,CAPN7,SPN,QPRT,MVP,ALDOA,GDPD3,CORO1A,MAN2A1,CAMK4
GO:0070161	Anchoring junction	37	37/377	CTNNA3,CD99L2,TMEM47,KIF1A,GRID2,NRXN1,CYFIP1,NLGN1,CHRNA7,STX1A,CLDN3,CLDN4,LIMK1,DLG2,LAMA1,FRMPD4,ANKS1B,GRIN2A,CPEB3,SLC6A1,SYN2,CHRNA10,RHOG,FARP1,CNTNAP2,DSP,CACNG5,RPS7,PRRT2,DOC2A,MAPK3,CORO1A,PTPRN2,ADD1,ZDHHC15,PJA2,APC
GO:0005794	Golgi apparatus	32	32/377	MAMLD1,PDXDC1,MGAT1,TRIM7,ATR,GPC1,KCNIP3,NOTCH2,NLGN1,WWOX,PROS1,ABCA7,VPS13B,FZD9,CSGALNACT1,HTR5A,TPTE2,EXOC3,PGAP2,TMEM130,TRRAP,STX8,CNTNAP2,TRAPPC12,ZG16,CDIPT,MAPK3,HTT,ZDHHC15,PJA2,MAN2A1,APC
GO:0042175	Nuclear outer membrane-endoplasmic reticulum membrane network	26	26/377	BFAR,NOMO1,XPO1,ESYT3,ESYT2,NOTCH2,PROS1,FZD9,TBL2,GRIN2A,BCL2,TPTE2,CYP26C1,CYP26A1,TRPM1,PDCD6,ART1,PGAP2,RHOG,STIM1,SSR1,CDIPT,SEZ6L2,GDPD3,PJA2,REEP5
GO:0098796	Membrane protein complex	26	26/377	GP1BB,PIK3CB,KCNB2,GRID2,CACNA2D4,KCNIP3,CDH4,CATSPER2,CHRNA7,EVC,STX19,VPS37D,STX1A,CLDN4,DPP6,GRIN2A,BCL2,PDCD6,SYN2,ITGA10,STX8,CNTNAP2,PRKCA,CACNG5,SNTG2,APC
GO:0098827	Endoplasmic reticulum subcompartment	25	25/377	BFAR,NOMO1,ESYT3,ESYT2,NOTCH2,PROS1,FZD9,TBL2,GRIN2A,BCL2,TPTE2,CYP26C1,CYP26A1,TRPM1,PDCD6,ART1,PGAP2,RHOG,STIM1,SSR1,CDIPT,SEZ6L2,GDPD3,PJA2,REEP5
GO:0097447	Dendritic tree	22	22/377	KIF1A,KCNB2,GRID2,CYFIP1,NLGN1,FRMPD4,CDK5R1,MYO1D,ANKS1B,HTR5A,GRIN2A,CPEB3,SNX14,NF1,HRH1,FARP1,RBM8A,PIAS3,CNTNAP2,PRRT2,TAOK2,HTT
GO:0005739	Mitochondrion	21	21/377	FHIT,CAPN10,CKMT1B,WWOX,NSUN3,FZD9,DNAJC30,ABHD11,SLC25A24,PRODH,BCL2,IDE,ADAP2,SMURF1,MTRNR2L5,TXNIP,PEX11B,PRKCA,SH3BP5,MAPK3,SLC25A46
GO:0099081	Supramolecular polymer	20	20/377	TUBGCP5,MTM1,ARHGAP6,KIF1A,DIAPH3,ELN,CLIP2,CDK5R1,KIF11,TIMP4,STIM1,MYH10,DSP,FAM110C,DCDC2C,KIF22,ALDOA,CORO1A,NINL,APC
GO:0016604	Nuclear body	19	19/377	MAMLD1,XPO1,TRIM41,TRIM52,ATR,LIMK1,ANKS1B,PSPC1,DOCK1,NUP98,RBM8A,PIAS3,RREB1,SH3BP5,SPN,KIF22,KCTD13,ADD1,SRP19
GO:0031967	Organelle envelope	19	19/377	XPO1,NRXN1,CKMT1B,FZD9,DNAJC30,STX1A,SLC25A24,PRODH,BCL2,MYOF,ADAP2,NUP98,TXNIP,PRKCA,TMEM18,MVP,MAPK3,MFSD10,SLC25A46
GO:0099572	Postsynaptic specialization	17	17/377	GRID2,NLGN1,STX1A,TNIK,DLG2,CDK5R1,ANKS1B,HTR5A,GRIN2A,CPEB3,SYN2,CHRNA10,CACNG5,PRRT2,ADD1,ZDHHC15,PJA2
Table S7: Enrichment analysis performed using ClusterProfiler. A depth level 4 where considered for Cellular Component. The table shows the top 30 classes.

## Sheet: Supplementary Table S8
ID	Description	Count	GeneRatio	geneID
GO:0043231	Intracellular membrane-bounded organelle	198	198/377	ZNF658B,ZNF658,FOXD4L4,TBX1,MAMLD1,MTM1,HMGB3,FHIT,BFAR,PLA2G10,NOMO1,PDXDC1,SUPT4H1,TOP3B,USP34,XPO1,CNOT6,FLT4,MGAT1,ZFP62,TRIM7,TRIM41,SNORD95,TRIM52,ATR,ESYT3,PIK3CB,FOXL2,ESYT2,MSL3,GPC1,CAPN10,KIF1A,AGXT,KCNIP3,NRXN1,MBD5,NOTCH2,CKMT1B,CYFIP1,NIPA2,NIPA1,NLGN1,WWOX,MSR1,TBL1XR1,DIAPH3,PROS1,STX19,NSUN3,ABCA7,POLR2E,VPS13B,FKBP6,FZD9,BAZ1B,BCL7B,TBL2,MLXIPL,VPS37D,DNAJC30,STX1A,ABHD11,LIMK1,…
GO:0005829	Cytosol	107	107/377	CCT8L2,TUBGCP5,CTNNA3,MTM1,MTMR1,FHIT,USP34,XPO1,CNOT6,FLT4,TRIM52,CEP70,PIK3CB,ESYT2,ARHGAP6,GPC1,CAPN10,AGXT,KCNIP3,LSAMP,CYFIP1,WWOX,MSR1,CRMP1,DIAPH3,ARL13B,POLR2E,TRIM50,FKBP6,MLXIPL,STX1A,LIMK1,EIF4H,GTF2IRD1,TNIK,DLG2,PSMD7,ARHGAP28,PSMD11,CDK5R1,MYO1D,CHN2,ANKS1B,DOCK8,BCL2,TPTE2,MPHOSPH8,DOCK1,CPEB3,IDE,KIF11,EXOC6,FAN1,MTMR10,OTUD7A,NT5E,SNX14,SYNCRIP,PDCD6,AHRR,EXOC3,RNF135,NF1,HRH1,AT…
GO:0016021	Integral component of membrane	105	105/377	XKR3,CNTNAP3,FAM74A1,FAM74A3,AQP7P3,GP1BB,OR4M2,OR4N4,CD99L2,BFAR,NOMO1,NRXN3,FLT4,OR2Y1,MGAT1,BTNL8,BTNL3,BTNL9,OR2V2,ESYT3,TMEM47,ESYT2,VIPR2,GPR35,AQP12B,AQP12A,KCNB2,GRID2,CACNA2D4,KCNIP3,CDH4,NRXN1,NOTCH2,CATSPER2,NIPA2,NIPA1,NLGN1,PCDH20,MSR1,KCNT2,CHRNA7,EVC,STX19,ROBO2,PCDH15,ABCA7,FZD9,TBL2,DNAJC30,STX1A,CLDN3,CLDN4,LAT2,CSGALNACT1,SLC25A24,DGCR2,DPP6,HTR5A,GRIN2A,BCL2,TPTE2,SYT14,CYP26C…
GO:0043232	Intracellular non-membrane-bounded organelle	102	102/377	FOXD4L4,TBX1,TUBGCP5,CTNNA3,MAMLD1,MTM1,HMGB3,FHIT,TOP3B,XPO1,TRIM41,SNORD95,ATR,CEP70,PIK3CB,FOXL2,ARHGAP6,KIF1A,NRXN1,MBD5,EVC,CRMP1,TBL1XR1,DIAPH3,ARL13B,NSUN3,POLR2E,FKBP6,BAZ1B,BCL7B,MLXIPL,STX1A,LIMK1,RFC2,CLIP2,TNIK,FRMPD4,MYT1L,CDK5R1,MYO1D,ANKS1B,PAXIP1,MPHOSPH8,PSPC1,TIMELESS,CCDC141,SESTD1,FOXI2,MACROD2,KIF11,HHEX,KLF13,SNORD50A,SNORD50B,AHRR,RNF135,NF1,ATG7,TIMP4,NUP98,RHOG,STIM1,SHOX…
GO:0070013	Intracellular organelle lumen	102	102/377	MAMLD1,FHIT,SUPT4H1,XPO1,FLT4,TRIM41,SNORD95,TRIM52,ATR,PIK3CB,FOXL2,MSL3,GPC1,AGXT,NRXN1,MBD5,NOTCH2,CYFIP1,WWOX,TBL1XR1,PROS1,NSUN3,POLR2E,FKBP6,BAZ1B,MLXIPL,LIMK1,RFC2,GTF2IRD1,GTF2I,TNIK,SUMF1,PSMD7,PSMD11,CDK5R1,PRODH,ANKS1B,PAXIP1,BCL2,MPHOSPH8,PSPC1,TIMELESS,DOCK1,MACROD2,CPEB3,IDE,FAN1,NT5E,SYNCRIP,SNORD50A,SNORD50B,PDCD6,AHRR,NF1,ATG7,NUP98,ANKRD11,SHOX,TRRAP,SMURF1,TXNIP,POLR3GL,RBM8A,P…
GO:0031982	Vesicle	67	67/377	MTM1,PLA2G10,SCGB3A1,MGAT1,GPC1,KIF1A,NRXN1,MBD5,CYFIP1,NIPA2,NIPA1,MSR1,CFH,PROS1,STX19,ROBO2,ABCA7,VPS13B,VPS37D,STX1A,LAT2,TNIK,PSMD7,PXDN,PSMD11,MYO1D,GRIN2A,IDE,MYOF,NT5E,SNX14,PDCD6,EXOC3,SLC9A3,ATG7,SYN2,RHOG,SMURF1,FOLH1,PDZK1,MYH10,STX8,CNTNAP2,RREB1,DSP,PRKCA,ACP1,CAPN7,SH3BP5,SPN,QPRT,ZG16,PRRT2,MVP,TAOK2,DOC2A,ALDOA,GDPD3,MAPK3,CORO1A,PTPRN2,MFSD10,HTT,MAN2A1,CAMK4,STARD4,TSSK1B
GO:0031090	Organelle membrane	65	65/377	BFAR,NOMO1,XPO1,MGAT1,ESYT3,ESYT2,KIF1A,NRXN1,NOTCH2,CKMT1B,MSR1,EVC,PROS1,ARL13B,ABCA7,VPS13B,FZD9,TBL2,VPS37D,DNAJC30,STX1A,CSGALNACT1,SLC25A24,PRODH,GRIN2A,BCL2,TPTE2,CYP26C1,CYP26A1,MYOF,TRPM1,SNX14,PDCD6,EXOC3,SYN2,ART1,NUP98,PGAP2,RHOG,STIM1,TMEM130,PEX11B,STX8,SSR1,DSP,PRKCA,TMEM18,SH3BP5,ZG16,PRRT2,CDIPT,SEZ6L2,TAOK2,DOC2A,GDPD3,CORO1A,PTPRN2,MFSD10,GRK4,HTT,ZDHHC15,PJA2,MAN2A1,SLC25A46,R…
GO:0031226	Intrinsic component of plasma membrane	49	49/377	GP1BB,OR4M2,OR4N4,BFAR,NRXN3,FLT4,ESYT3,ESYT2,VIPR2,GPC1,GPR35,KCNB2,GRID2,KCNIP3,CDH4,NRXN1,NOTCH2,NLGN1,PCDH20,MSR1,CHRNA7,PCDH15,STX1A,CLDN3,CLDN4,DPP6,HTR5A,GRIN2A,TRPM1,SLC6A11,SLC6A1,HRH1,CHRNA10,STIM1,TMEM130,FOLH1,GNRHR2,ITGA10,CD160,STX8,SLCO1B3,SLCO1B7,SLCO1B1,CNTNAP2,CACNG5,TPO,SPN,PRRT2,PTPRN2
GO:0005887	Integral component of plasma membrane	47	47/377	GP1BB,OR4M2,OR4N4,BFAR,NRXN3,FLT4,ESYT3,ESYT2,VIPR2,GPR35,KCNB2,GRID2,KCNIP3,CDH4,NRXN1,NOTCH2,NLGN1,PCDH20,MSR1,CHRNA7,PCDH15,STX1A,CLDN3,CLDN4,DPP6,HTR5A,GRIN2A,TRPM1,SLC6A11,SLC6A1,HRH1,CHRNA10,STIM1,TMEM130,FOLH1,GNRHR2,ITGA10,STX8,SLCO1B3,SLCO1B7,SLCO1B1,CNTNAP2,CACNG5,TPO,SPN,PRRT2,PTPRN2
GO:0031410	Cytoplasmic vesicle	43	43/377	MTM1,PLA2G10,GPC1,KIF1A,CYFIP1,NIPA2,NIPA1,MSR1,PROS1,STX19,ABCA7,VPS13B,VPS37D,STX1A,TNIK,PSMD7,PSMD11,MYO1D,GRIN2A,MYOF,SNX14,PDCD6,EXOC3,ATG7,SYN2,RHOG,STX8,CNTNAP2,DSP,SH3BP5,ZG16,PRRT2,MVP,TAOK2,DOC2A,ALDOA,MAPK3,CORO1A,PTPRN2,MFSD10,HTT,STARD4,TSSK1B
GO:0098590	Plasma membrane region	41	41/377	AQP7P3,GRID2,NRXN1,NLGN1,CHRNA7,EVC,ARL13B,STX19,ROBO2,ABCA7,FZD9,STX1A,CLDN3,CLDN4,TNIK,DLG2,MYO1D,HTR5A,GRIN2A,DOCK8,IDE,MYOF,EXOC3,SLC9A3,SLC6A11,SLC6A1,CHRNA10,STIM1,FARP1,PDZK1,MYH10,SLCO1B3,SLCO1B1,CNTNAP2,DSP,CACNG5,SH3YL1,PRRT2,MAPK3,MFSD10,APC
GO:0043005	Neuron projection	41	41/377	KIF1A,KCNB2,GRID2,STRC,CYFIP1,NLGN1,CHRNA7,CRMP1,ROBO2,PCDH15,STX1A,LIMK1,DLG2,FRMPD4,CDK5R1,MYO1D,ANKS1B,HTR5A,GRIN2A,CCDC141,CPEB3,EXOC6,TRPM1,SNX14,EXOC3,NF1,SLC6A11,SLC6A1,HRH1,CHRNA10,SMURF1,FARP1,RBM8A,PIAS3,CNTNAP2,PRRT2,TAOK2,DOC2A,CORO1A,GRK4,HTT
GO:0005783	Endoplasmic reticulum	39	39/377	BFAR,NOMO1,ESYT3,ESYT2,KCNIP3,NRXN1,NOTCH2,PROS1,ABCA7,FZD9,TBL2,SUMF1,PXDN,MYO1D,HTR5A,GRIN2A,BCL2,TPTE2,CYP26C1,CYP26A1,TRPM1,SYNCRIP,PDCD6,ART1,PGAP2,RHOG,STIM1,STX8,SSR1,PRKCA,CDIPT,SEZ6L2,GDPD3,MAPK3,HTT,ZDHHC15,PJA2,STARD4,REEP5
GO:0070062	Extracellular exosome	37	37/377	SCGB3A1,MGAT1,GPC1,MBD5,CYFIP1,CFH,PROS1,ROBO2,VPS37D,LAT2,TNIK,PSMD7,PXDN,MYO1D,IDE,MYOF,NT5E,PDCD6,SLC9A3,RHOG,SMURF1,FOLH1,PDZK1,MYH10,RREB1,DSP,PRKCA,ACP1,CAPN7,SPN,QPRT,MVP,ALDOA,GDPD3,CORO1A,MAN2A1,CAMK4
GO:0065010	Extracellular membrane-bounded organelle	37	37/377	SCGB3A1,MGAT1,GPC1,MBD5,CYFIP1,CFH,PROS1,ROBO2,VPS37D,LAT2,TNIK,PSMD7,PXDN,MYO1D,IDE,MYOF,NT5E,PDCD6,SLC9A3,RHOG,SMURF1,FOLH1,PDZK1,MYH10,RREB1,DSP,PRKCA,ACP1,CAPN7,SPN,QPRT,MVP,ALDOA,GDPD3,CORO1A,MAN2A1,CAMK4
GO:0098588	Bounding membrane of organelle	36	36/377	MGAT1,KIF1A,NOTCH2,MSR1,EVC,PROS1,ARL13B,ABCA7,VPS13B,VPS37D,STX1A,CSGALNACT1,BCL2,TPTE2,SNX14,PDCD6,EXOC3,SYN2,ART1,PGAP2,RHOG,STIM1,TMEM130,PEX11B,STX8,DSP,ZG16,PRRT2,DOC2A,CORO1A,PTPRN2,ZDHHC15,PJA2,MAN2A1,SLC25A46,REEP5
GO:0005794	Golgi apparatus	32	32/377	MAMLD1,PDXDC1,MGAT1,TRIM7,ATR,GPC1,KCNIP3,NOTCH2,NLGN1,WWOX,PROS1,ABCA7,VPS13B,FZD9,CSGALNACT1,HTR5A,TPTE2,EXOC3,PGAP2,TMEM130,TRRAP,STX8,CNTNAP2,TRAPPC12,ZG16,CDIPT,MAPK3,HTT,ZDHHC15,PJA2,MAN2A1,APC
GO:0031984	Organelle subcompartment	28	28/377	BFAR,NOMO1,ESYT3,ESYT2,NOTCH2,PROS1,FZD9,TBL2,CSGALNACT1,GRIN2A,BCL2,TPTE2,CYP26C1,CYP26A1,TRPM1,PDCD6,ART1,PGAP2,RHOG,STIM1,STX8,SSR1,CDIPT,SEZ6L2,GDPD3,PJA2,MAN2A1,REEP5
GO:0098794	Postsynapse	26	26/377	GRID2,CYFIP1,NLGN1,CHRNA7,FZD9,STX1A,TNIK,DLG2,FRMPD4,CDK5R1,ANKS1B,HTR5A,GRIN2A,CPEB3,SLC6A11,SLC6A1,SYN2,CHRNA10,FARP1,CACNG5,PRRT2,ADD1,HTT,ZDHHC15,PJA2,CAMK4
GO:0098827	Endoplasmic reticulum subcompartment	25	25/377	BFAR,NOMO1,ESYT3,ESYT2,NOTCH2,PROS1,FZD9,TBL2,GRIN2A,BCL2,TPTE2,CYP26C1,CYP26A1,TRPM1,PDCD6,ART1,PGAP2,RHOG,STIM1,SSR1,CDIPT,SEZ6L2,GDPD3,PJA2,REEP5
GO:0005789	Endoplasmic reticulum membrane	25	25/377	BFAR,NOMO1,ESYT3,ESYT2,NOTCH2,PROS1,FZD9,TBL2,GRIN2A,BCL2,TPTE2,CYP26C1,CYP26A1,TRPM1,PDCD6,ART1,PGAP2,RHOG,STIM1,SSR1,CDIPT,SEZ6L2,GDPD3,PJA2,REEP5
GO:0030659	Cytoplasmic vesicle membrane	24	24/377	KIF1A,MSR1,ABCA7,VPS13B,VPS37D,STX1A,GRIN2A,MYOF,SNX14,PDCD6,EXOC3,SYN2,RHOG,STX8,DSP,SH3BP5,ZG16,PRRT2,TAOK2,DOC2A,CORO1A,PTPRN2,MFSD10,HTT
GO:0012506	Vesicle membrane	24	24/377	KIF1A,MSR1,ABCA7,VPS13B,VPS37D,STX1A,GRIN2A,MYOF,SNX14,PDCD6,EXOC3,SYN2,RHOG,STX8,DSP,SH3BP5,ZG16,PRRT2,TAOK2,DOC2A,CORO1A,PTPRN2,MFSD10,HTT
GO:0099503	Secretory vesicle	22	22/377	PLA2G10,KIF1A,CYFIP1,PROS1,STX19,VPS13B,STX1A,PSMD7,PSMD11,GRIN2A,EXOC3,ATG7,SYN2,RHOG,DSP,ZG16,PRRT2,MVP,DOC2A,ALDOA,PTPRN2,TSSK1B
GO:0030425	Dendrite	22	22/377	KIF1A,KCNB2,GRID2,CYFIP1,NLGN1,FRMPD4,CDK5R1,MYO1D,ANKS1B,HTR5A,GRIN2A,CPEB3,SNX14,NF1,HRH1,FARP1,RBM8A,PIAS3,CNTNAP2,PRRT2,TAOK2,HTT
GO:0005739	Mitochondrion	21	21/377	FHIT,CAPN10,CKMT1B,WWOX,NSUN3,FZD9,DNAJC30,ABHD11,SLC25A24,PRODH,BCL2,IDE,ADAP2,SMURF1,MTRNR2L5,TXNIP,PEX11B,PRKCA,SH3BP5,MAPK3,SLC25A46
GO:0099512	Supramolecular fiber	20	20/377	TUBGCP5,MTM1,ARHGAP6,KIF1A,DIAPH3,ELN,CLIP2,CDK5R1,KIF11,TIMP4,STIM1,MYH10,DSP,FAM110C,DCDC2C,KIF22,ALDOA,CORO1A,NINL,APC
GO:0031967	Organelle envelope	19	19/377	XPO1,NRXN1,CKMT1B,FZD9,DNAJC30,STX1A,SLC25A24,PRODH,BCL2,MYOF,ADAP2,NUP98,TXNIP,PRKCA,TMEM18,MVP,MAPK3,MFSD10,SLC25A46
GO:0098797	Plasma membrane protein complex	17	17/377	GP1BB,KCNB2,GRID2,CACNA2D4,KCNIP3,CDH4,CATSPER2,CHRNA7,EVC,DPP6,GRIN2A,ITGA10,CNTNAP2,PRKCA,CACNG5,SNTG2,APC
GO:0098793	Presynapse	17	17/377	NRXN1,CYFIP1,NLGN1,STX19,STX1A,TNIK,CDK5R1,GRIN2A,EXOC3,NF1,SLC6A11,SLC6A1,SYN2,PRRT2,DOC2A,PTPRN2,HTT
Table S8: Enrichment analysis performed using ClusterProfiler. A depth level 5 where considered for Cellular Component. The table shows the top 30 classes.
